# Supplementary material for: Nuclear genomic control of naturally occurring variation in mitochondrial function in Drosophila melanogaster
Source: BMC Genomics. 2012 Nov 22;13:659. doi: 10.1186/1471-2164-13-659 (PMC3526424; doi:10.1186/1471-2164-13-659)
Supplement: Additional file 2 — List of SNPs significantly correlated with mitochondrial respiration and coupling efficiency in the analyses averaged across sexes (Panel A) and stratified by sex (Panel B). This file includes SNP position, FlyBase accession number and name of the genes tagged by the SNPs and near intergenic SNPs, P-value from the ANOVA of the difference in trait means between the two SNP classes, minor allele frequency of the SNPs. [file 1471-2164-13-659-S2.xlsx]

## Sheet: Additional File 1A
Additional file 1- Associations of SNPs with mitochondrial function traits among 40 wild-derived inbred lines of D. melaogaster (P ≤ 1X10-5 ). Genes tagged by SNPs are shown in bold.
A. Association results averaged across sexes
Trait	SNP Position	P-Value	Site Class	Intergenic SNP Location	Flybase ID	Gene Name	SNP Location In Gene	MAF	0	1	a	a/σG	Gene Ontology Biological Process	Gene Ontology Cellular Component	Gene Ontology Molecular Function	Flybase ID
State 3 respiration rate	3R: 26,485,158	5.5e-07	intergenic	8578	FBgn0085462	CG34433		0.102564	T	C	362.867	1.20155	biological_process ; GO:0008150 | no biological data available	cellular_component ; GO:0005575 | no biological data available	molecular_function ; GO:0003674 | no biological data available	FBgn0085462
	3R: 26,485,158	5.5e-07	intergenic	-31208	FBgn0039795	Serpin 100A		0.102564	T	C	362.867	1.20155	-	-	serine-type endopeptidase inhibitor activity ; GO:0004867 | inferred from sequence or structural similarity with EMBL:AF521699	FBgn0039795
	2R: 13,573,698	5.7e-07	missense		FBgn0034261	Hermansky-Pudlak Syndrome 4 ortholog	HPS4-in	0.125	G	A	350.392	1.16024	negative regulation of gene silencing by RNA ; GO:0060967 | inferred from mutant phenotype <newline> miRNA loading onto RISC involved in gene silencing by miRNA ; GO:0035280 | inferred from mutant phenotype <newline> siRNA loading onto RISC involved in chromatin silencing by small RNA ; GO:0070923 | inferred from mutant phenotype <newline> dTMP biosynthetic process ; GO:0006231 | inferred from el…	lysosomal membrane ; GO:0005765 | inferred from direct assay <newline> late endosome membrane ; GO:0031902 | inferred from direct assay	thymidylate synthase (FAD) activity ; GO:0050797 | inferred from electronic annotation with InterPro:IPR003669 <newline> flavin adenine dinucleotide binding ; GO:0050660 | inferred from electronic annotation with InterPro:IPR003669 <newline> odorant binding ; GO:0005549 | inferred from electronic annotation with InterPro:IPR006170	FBgn0034261
	2R: 13,573,698	5.7e-07	missense		FBgn0260764	CG42562	CG42562-cds	0.125	G	A	350.392	1.16024	biological_process ; GO:0008150 | no biological data available	cellular_component ; GO:0005575 | no biological data available	molecular_function ; GO:0003674 | no biological data available	FBgn0260764
	2R: 13,573,757	5.7e-07	missense		FBgn0034261	Hermansky-Pudlak Syndrome 4 ortholog	HPS4-in	0.125	G	A	350.392	1.16024	negative regulation of gene silencing by RNA ; GO:0060967 | inferred from mutant phenotype <newline> miRNA loading onto RISC involved in gene silencing by miRNA ; GO:0035280 | inferred from mutant phenotype <newline> siRNA loading onto RISC involved in chromatin silencing by small RNA ; GO:0070923 | inferred from mutant phenotype <newline> dTMP biosynthetic process ; GO:0006231 | inferred from el…	lysosomal membrane ; GO:0005765 | inferred from direct assay <newline> late endosome membrane ; GO:0031902 | inferred from direct assay	thymidylate synthase (FAD) activity ; GO:0050797 | inferred from electronic annotation with InterPro:IPR003669 <newline> flavin adenine dinucleotide binding ; GO:0050660 | inferred from electronic annotation with InterPro:IPR003669 <newline> odorant binding ; GO:0005549 | inferred from electronic annotation with InterPro:IPR006170	FBgn0034261
	2R: 13,573,757	5.7e-07	missense		FBgn0260764	CG42562	CG42562-cds	0.125	G	A	350.392	1.16024	biological_process ; GO:0008150 | no biological data available	cellular_component ; GO:0005575 | no biological data available	molecular_function ; GO:0003674 | no biological data available	FBgn0260764
	3L: 13,254,157	1.5e-06	intronic		FBgn0023095	capricious	caps-in	0.307692	C	T	243.369	0.805859	axon guidance ; GO:0007411 | inferred from mutant phenotype <newline> cell adhesion ; GO:0007155 | non-traceable author statement <newline> open tracheal system development ; GO:0007424 | inferred from mutant phenotype <newline> cell migration ; GO:0016477 | traceable author statement <newline> branch fusion, open tracheal system ; GO:0035147 | inferred from mutant phenotype <newline> motor axon …	membrane ; GO:0016020 | non-traceable author statement <newline> cell projection ; GO:0042995 | inferred from direct assay	-	FBgn0023095
	2R: 10,335,119	2.4e-06	intronic		FBgn0261613	O/E-associated zinc finger protein	Oaz-in	0.342105	A	G	244.736	0.810385	spiracle morphogenesis, open tracheal system ; GO:0035277 | inferred from mutant phenotype	intracellular ; GO:0005622 | inferred from electronic annotation with InterPro:IPR007087, InterPro:IPR015880	zinc ion binding ; GO:0008270 | inferred from electronic annotation with InterPro:IPR007087, InterPro:IPR015880 <newline> nucleic acid binding ; GO:0003676 | inferred from electronic annotation with InterPro:IPR013087	FBgn0261613
	3R: 18,231,261	2.4e-06	intergenic	-440	FBgn0038960	CG13855		0.2	G	T	277.718	0.919596	-	-	-	FBgn0038960
	3R: 18,231,261	2.4e-06	intergenic	478	FBgn0038959	CG13856		0.2	G	T	277.718	0.919596	-	-	-	FBgn0038959
	3R: 27,460,414	2.5e-06	intergenic	-24226	FBgn0039862	kek6		0.2	C	T	277.44	0.918675	lateral inhibition ; GO:0046331 | inferred from mutant phenotype <newline> negative regulation of epidermal growth factor receptor signaling pathway ; GO:0042059 | NOT inferred from mutant phenotype	integral to plasma membrane ; GO:0005887 | inferred from sequence model	-	FBgn0039862
	2L: 3,736,928	2.6e-06	intergenic	-8764	FBgn0031568	CG10019		0.138889	G	A	333.565	1.10452	transmembrane transport ; GO:0055085 | inferred from electronic annotation with InterPro:IPR011701	integral to membrane ; GO:0016021 | inferred from electronic annotation with InterPro:IPR011701	monocarboxylic acid transmembrane transporter activity ; GO:0008028 | inferred from sequence or structural similarity with UniProtKB:P53987	FBgn0031568
	3R: 16,045,101	3.3e-06	intronic		FBgn0083975	CG34139	CG34139-in	0.242424	A	T	-177.289	-0.58705	-	-	carboxylesterase activity ; GO:0004091 | NOT non-traceable author statement <newline> neurexin family protein binding ; GO:0042043 | inferred from sequence or structural similarity with EMBL:AF217413; protein_id:AAF71232	FBgn0083975
	2L: 1,096,815	3.7e-06	intronic		FBgn0031299	CG4629	CG4629-in	0.1	C	T	365.204	1.20929	cell adhesion ; GO:0007155 | inferred from mutant phenotype <newline> regulation of cell shape ; GO:0008360 | inferred from mutant phenotype <newline> protein phosphorylation ; GO:0006468 | non-traceable author statement <newline> protein phosphorylation ; GO:0006468 | inferred from electronic annotation with InterPro:IPR000719, InterPro:IPR002290, InterPro:IPR008271	-	protein serine/threonine kinase activity ; GO:0004674 | inferred from sequence or structural similarity with EMBL:Z83869; protein_id:CAB06295 <newline> protein serine/threonine kinase activity ; GO:0004674 | non-traceable author statement <newline> ATP binding ; GO:0005524 | inferred from electronic annotation with InterPro:IPR000719, InterPro:IPR002290, InterPro:IPR017441	FBgn0031299
	2R: 14,106,617	3.7e-06	intergenic	10134	FBgn0050114	CG30114		0.1	A	T	365.204	1.20929	translation ; GO:0006412 | inferred from electronic annotation with InterPro:IPR018271	ribosome ; GO:0005840 | inferred from electronic annotation with InterPro:IPR018271	structural constituent of ribosome ; GO:0003735 | inferred from electronic annotation with InterPro:IPR018271	FBgn0050114
	2R: 14,106,617	3.7e-06	intergenic	-13651	FBgn0000658	four-jointed		0.1	A	T	365.204	1.20929	cell-cell signaling ; GO:0007267 | inferred from direct assay AND inferred from sequence or structural similarity <newline> imaginal disc growth ; GO:0007446 | inferred from mutant phenotype <newline> cell-cell signaling ; GO:0007267 | inferred from expression pattern AND inferred from mutant phenotype <newline> imaginal disc-derived wing vein specification ; GO:0007474 | inferred from mutant phe…	plasma membrane ; GO:0005886 | inferred from direct assay AND inferred from sequence or structural similarity <newline> plasma membrane ; GO:0005886 | inferred from sequence or structural similarity <newline> plasma membrane ; GO:0005886 | non-traceable author statement <newline> integral to membrane ; GO:0016021 | non-traceable author statement	protein kinase activity ; GO:0004672 | inferred from direct assay <newline> Wnt-protein binding ; GO:0017147 | inferred from physical interaction with Wnt4	FBgn0000658
	3R: 18,096,568	4.1e-06	intronic		FBgn0051163	Shal K+ channel interacting protein	SKIP-in	0.179487	T	C	273.03	0.904072	-	-	SH3/SH2 adaptor activity ; GO:0005070 | inferred from sequence or structural similarity with UniProtKB:P87378	FBgn0051163
	3R: 18,382,559	4.8e-06	intergenic	-2024	FBgn0038986	CG5278		0.102564	C	T	361.352	1.19653	-	integral to membrane ; GO:0016021 | inferred from electronic annotation with InterPro:IPR002076	-	FBgn0038986
	3R: 18,382,559	4.8e-06	intergenic	337	FBgn0260942	james bond		0.102564	C	T	361.352	1.19653	cytokinesis after meiosis I ; GO:0007110 | inferred from mutant phenotype <newline> cytokinesis after meiosis II ; GO:0007111 | inferred from mutant phenotype <newline> cytokinesis, actomyosin contractile ring assembly ; GO:0000915 | inferred from mutant phenotype <newline> spindle assembly ; GO:0051225 | inferred from mutant phenotype <newline> male meiosis cytokinesis ; GO:0007112 | inferred fr…	integral to membrane ; GO:0016021 | inferred from electronic annotation with InterPro:IPR002076	-	FBgn0260942
	3R: 18,382,580	4.8e-06	intergenic	-2003	FBgn0038986	CG5278		0.102564	A	G	361.352	1.19653	-	integral to membrane ; GO:0016021 | inferred from electronic annotation with InterPro:IPR002076	-	FBgn0038986
	3R: 18,382,580	4.8e-06	intergenic	358	FBgn0260942	james bond		0.102564	A	G	361.352	1.19653	cytokinesis after meiosis I ; GO:0007110 | inferred from mutant phenotype <newline> cytokinesis after meiosis II ; GO:0007111 | inferred from mutant phenotype <newline> cytokinesis, actomyosin contractile ring assembly ; GO:0000915 | inferred from mutant phenotype <newline> spindle assembly ; GO:0051225 | inferred from mutant phenotype <newline> male meiosis cytokinesis ; GO:0007112 | inferred fr…	integral to membrane ; GO:0016021 | inferred from electronic annotation with InterPro:IPR002076	-	FBgn0260942
	3R: 18,469,804	4.9e-06	intronic		FBgn0261572	CG42686	CG42686-in	0.128205	A	G	331.377	1.09728	-	-	-	FBgn0261572
	3R: 25,456,128	5.4e-06	UTR		FBgn0015129	Dopamine receptor 2	DopR2-u3	0.277778	A	C	236.818	0.784164	dopamine receptor signaling pathway ; GO:0007212 | inferred from sequence or structural similarity <newline> activation of adenylate cyclase activity by dopamine receptor signaling pathway ; GO:0007191 | inferred from direct assay <newline> adrenergic receptor signaling pathway ; GO:0071875 | inferred from electronic annotation with InterPro:IPR002233	plasma membrane ; GO:0005886 | inferred from sequence or structural similarity with HGNC_gene:ADRA1D; HGNC:280; OMIM:104219 AND inferred from sequence or structural similarity with HGNC_gene:DRD2; HGNC:3023; OMIM:126450 <newline> integral to plasma membrane ; GO:0005887 | non-traceable author statement <newline> integral to membrane ; GO:0016021 | inferred from sequence or structural similarity <…	dopamine receptor activity, coupled via Gs ; GO:0001588 | inferred from direct assay AND inferred from sequence or structural similarity with DopR AND inferred from sequence or structural similarity with UniProtKB:P21728 <newline> dopamine receptor activity, coupled via Gs ; GO:0001588 | non-traceable author statement <newline> dopamine receptor activity ; GO:0004952 | non-traceable author statem…	FBgn0015129
	2R: 7,080,284	6e-06	intronic		FBgn0003396	schnurri	shn-in	0.125	A	T	325.916	1.07919	ectoderm development ; GO:0007398 | inferred from mutant phenotype <newline> midgut development ; GO:0007494 | inferred from mutant phenotype <newline> cell proliferation ; GO:0008283 | inferred from mutant phenotype <newline> wing disc anterior/posterior pattern formation ; GO:0048100 | inferred from mutant phenotype <newline> imaginal disc-derived wing morphogenesis ; GO:0007476 | inferred from…	nucleus ; GO:0005634 | non-traceable author statement <newline> nucleus ; GO:0005634 | inferred from direct assay	sequence-specific DNA binding transcription factor activity ; GO:0003700 | inferred from sequence or structural similarity with EMBL:X51435; protein_id:CAA35798.1 <newline> sequence-specific DNA binding transcription factor activity ; GO:0003700 | non-traceable author statement <newline> RNA polymerase II transcription coactivator activity ; GO:0001105 | inferred from direct assay <newline> seque…	FBgn0003396
	3L: 18,830,306	6e-06	intronic		FBgn0036816	I'm not dead yet	Indy-in	0.125	G	A	325.916	1.07919	determination of adult lifespan ; GO:0008340 | inferred from mutant phenotype <newline> determination of adult lifespan ; GO:0008340 | traceable author statement <newline> determination of adult lifespan ; GO:0008340 | non-traceable author statement <newline> regulation of sequestering of triglyceride ; GO:0010889 | inferred from direct assay <newline> determination of adult lifespan ; GO:0008340…	plasma membrane ; GO:0005886 | inferred from direct assay	citrate transmembrane transporter activity ; GO:0015137 | inferred from direct assay <newline> succinate transmembrane transporter activity ; GO:0015141 | inferred from direct assay <newline> tricarboxylic acid transmembrane transporter activity ; GO:0015142 | non-traceable author statement	FBgn0036816
	2L: 1,321,708	6.3e-06	intergenic	-7453	FBgn0011294	antennal protein 5		0.102564	A	C	362.476	1.20025	-	-	phosphatidylethanolamine binding ; GO:0008429 | inferred from sequence or structural similarity with UniProtKB:P31044 <newline> phosphatidylethanolamine binding ; GO:0008429 | non-traceable author statement	FBgn0011294
	2L: 1,321,708	6.3e-06	intergenic	27021	FBgn0041097	robo3		0.102564	A	C	362.476	1.20025	axon guidance ; GO:0007411 | inferred from mutant phenotype <newline> ventral cord development ; GO:0007419 | inferred from mutant phenotype <newline> neuron recognition ; GO:0008038 | inferred from mutant phenotype <newline> axon guidance ; GO:0007411 | traceable author statement <newline> mushroom body development ; GO:0016319 | inferred from mutant phenotype <newline> central complex developme…	plasma membrane ; GO:0005886 | non-traceable author statement	axon guidance receptor activity ; GO:0008046 | non-traceable author statement	FBgn0041097
	2R: 12,725,155	6.5e-06	intergenic	-5780	FBgn0026754	UDP-glycosyltransferase 37c1		0.266667	G	A	272.397	0.901976	metabolic process ; GO:0008152 | inferred from electronic annotation with InterPro:IPR002213	-	glucuronosyltransferase activity ; GO:0015020 | inferred from sequence or structural similarity <newline> ecdysteroid UDP-glucosyltransferase activity ; GO:0050488 | inferred from sequence or structural similarity <newline> glucuronosyltransferase activity ; GO:0015020 | inferred from sequence or structural similarity with MGD:Ugt1a1; MGI:MGI:98898	FBgn0026754
	2R: 12,725,155	6.5e-06	intergenic	6132	FBgn0262432	mir-8 stem loop		0.266667	G	A	272.397	0.901976	positive regulation of multicellular organism growth ; GO:0040018 | inferred from mutant phenotype <newline> gene silencing by miRNA ; GO:0035195 | inferred from direct assay <newline> Wnt receptor signaling pathway ; GO:0016055 | inferred from mutant phenotype <newline> neuromuscular junction development ; GO:0007528 | inferred from mutant phenotype <newline> female pigmentation ; GO:0048095 | i…	-	-	FBgn0262432
	2L: 5,939,281	6.6e-06	intergenic	-3500	FBgn0261055	Seminal fluid protein 26Ad		0.235294	T	C	250.089	0.828108	multicellular organism reproduction ; GO:0032504 | inferred from expression pattern	extracellular space ; GO:0005615 | inferred from direct assay	molecular_function ; GO:0003674 | no biological data available	FBgn0261055
	2L: 5,939,281	6.6e-06	intergenic	514	FBgn0015381	dissatisfaction		0.235294	T	C	250.089	0.828108	somatic sex determination ; GO:0018993 | non-traceable author statement <newline> courtship behavior ; GO:0007619 | non-traceable author statement <newline> sex determination ; GO:0007530 | traceable author statement <newline> mating behavior ; GO:0007617 | non-traceable author statement <newline> copulation ; GO:0007620 | non-traceable author statement <newline> oviposition ; GO:0018991 | non-tr…	nucleus ; GO:0005634 | inferred from sequence or structural similarity <newline> nucleus ; GO:0005634 | inferred from electronic annotation with InterPro:IPR000536, InterPro:IPR001628, InterPro:IPR001723, InterPro:IPR003068, InterPro:IPR008946	ligand-activated sequence-specific DNA binding RNA polymerase II transcription factor activity ; GO:0004879 | inferred from sequence or structural similarity with UniProtKB:P70052 <newline> sequence-specific DNA binding transcription factor activity ; GO:0003700 | traceable author statement <newline> ligand-activated sequence-specific DNA binding RNA polymerase II transcription factor activity ; …	FBgn0015381
	3R: 18,457,280	6.7e-06	intronic		FBgn0020278	locomotion defects	loco-in	0.102564	T	A	339.619	1.12457	glial cell differentiation ; GO:0010001 | inferred from mutant phenotype <newline> regulation of G-protein coupled receptor protein signaling pathway ; GO:0008277 | non-traceable author statement <newline> cytoplasmic transport, nurse cell to oocyte ; GO:0007303 | inferred from mutant phenotype <newline> dorsal/ventral axis specification, ovarian follicular epithelium ; GO:0008069 | inferred from…	plasma membrane ; GO:0005886 | colocalizes_with inferred from direct assay <newline> cytoplasm ; GO:0005737 | inferred from direct assay <newline> apical cortex ; GO:0045179 | inferred from direct assay	GTPase activator activity ; GO:0005096 | inferred from direct assay <newline> G-protein alpha-subunit binding ; GO:0001965 | inferred from physical interaction with G-i╬▒65A <newline> receptor signaling protein activity ; GO:0005057 | inferred from electronic annotation with InterPro:IPR003116	FBgn0020278
	2R: 12,725,201	7.3e-06	intergenic	-5734	FBgn0026754	UDP-glycosyltransferase 37c1		0.264706	A	T	252.547	0.836247	metabolic process ; GO:0008152 | inferred from electronic annotation with InterPro:IPR002213	-	glucuronosyltransferase activity ; GO:0015020 | inferred from sequence or structural similarity <newline> ecdysteroid UDP-glucosyltransferase activity ; GO:0050488 | inferred from sequence or structural similarity <newline> glucuronosyltransferase activity ; GO:0015020 | inferred from sequence or structural similarity with MGD:Ugt1a1; MGI:MGI:98898	FBgn0026754
	2R: 12,725,201	7.3e-06	intergenic	6178	FBgn0262432	mir-8 stem loop		0.264706	A	T	252.547	0.836247	positive regulation of multicellular organism growth ; GO:0040018 | inferred from mutant phenotype <newline> gene silencing by miRNA ; GO:0035195 | inferred from direct assay <newline> Wnt receptor signaling pathway ; GO:0016055 | inferred from mutant phenotype <newline> neuromuscular junction development ; GO:0007528 | inferred from mutant phenotype <newline> female pigmentation ; GO:0048095 | i…	-	-	FBgn0262432
	2L: 3,794,759	9e-06	synonymous		FBgn0031571	CG3921	CG3921:3	0.210526	C	G	272.22	0.901389	-	membrane ; GO:0016020 | inferred from electronic annotation with InterPro:IPR001190, InterPro:IPR017448	scavenger receptor activity ; GO:0005044 | inferred from electronic annotation with InterPro:IPR001190, InterPro:IPR017448 <newline> binding ; GO:0005488 | inferred from electronic annotation with InterPro:IPR001304, InterPro:IPR016186, InterPro:IPR016187	FBgn0031571
	3R: 26,866,363	9.9e-06	intronic		FBgn0010015	Calcineurin A1	CanA1-in	0.351351	T	A	214.847	0.711414	protein dephosphorylation ; GO:0006470 | inferred from sequence or structural similarity <newline> neurotransmitter secretion ; GO:0007269 | non-traceable author statement <newline> vesicle-mediated transport ; GO:0016192 | non-traceable author statement <newline> protein dephosphorylation ; GO:0006470 | non-traceable author statement <newline> sleep ; GO:0030431 | inferred from direct assay <new…	calcineurin complex ; GO:0005955 | inferred from sequence or structural similarity <newline> calcineurin complex ; GO:0005955 | non-traceable author statement <newline> synaptic vesicle ; GO:0008021 | non-traceable author statement	protein serine/threonine phosphatase activity ; GO:0004722 | inferred from sequence or structural similarity <newline> calcium-dependent protein serine/threonine phosphatase activity ; GO:0004723 | inferred from sequence or structural similarity <newline> calcium-dependent protein serine/threonine phosphatase activity ; GO:0004723 | non-traceable author statement <newline> protein serine/threonin…	FBgn0010015
	3L: 15,470,126	1e-05	intergenic	2916	FBgn0036496	CG7804		0.2	G	A	264.489	0.875792	-	heterogeneous nuclear ribonucleoprotein complex ; GO:0030530 | inferred from sequence or structural similarity with UniProtKB:P04256	mRNA binding ; GO:0003729 | inferred from sequence or structural similarity <newline> nucleic acid binding ; GO:0003676 | inferred from electronic annotation with InterPro:IPR000504 <newline> nucleotide binding ; GO:0000166 | inferred from electronic annotation with InterPro:IPR012677	FBgn0036496
	3L: 15,470,126	1e-05	intergenic	-7367	FBgn0036497	ran-like		0.2	G	A	264.489	0.875792	intracellular protein transport ; GO:0006886 | inferred from electronic annotation with InterPro:IPR002041 <newline> small GTPase mediated signal transduction ; GO:0007264 | inferred from electronic annotation with InterPro:IPR001806 <newline> GTP catabolic process ; GO:0006184 | inferred from electronic annotation with InterPro:IPR002041 <newline> nucleocytoplasmic transport ; GO:0006913 | infer…	nucleus ; GO:0005634 | inferred from direct assay	GTPase activity ; GO:0003924 | inferred from sequence or structural similarity with MGD:Ran; MGI:MGI:1333112 <newline> GTP binding ; GO:0005525 | inferred from direct assay	FBgn0036497
	3R: 18,209,173	1e-05	synonymous		FBgn0051169	CG31169	CG31169:9	0.25641	T	C	244.369	0.80917				FBgn0051169
	3R: 23,252,625	1.1e-05	intergenic	8378	FBgn0016061	sidestep		0.108108	A	T	356.102	1.17915	motor axon guidance ; GO:0008045 | inferred from mutant phenotype	-	-	FBgn0016061
	2L: 11,871,368	1.2e-05	intronic		FBgn0259225	Phosphodiesterase 1c	Pde1c-in	0.15	A	G	294.297	0.974494	cyclic nucleotide metabolic process ; GO:0009187 | inferred from sequence or structural similarity with UniProtKB:Q63421 <newline> regulation of proteolysis ; GO:0030162 | inferred from sequence or structural similarity with UniProtKB:P34953 <newline> male mating behavior ; GO:0060179 | inferred from mutant phenotype <newline> signal transduction ; GO:0007165 | inferred from electronic annotation…	extracellular space ; GO:0005615 | inferred from direct assay	calcium- and calmodulin-regulated 3',5'-cyclic-GMP phosphodiesterase activity ; GO:0048101 | inferred from sequence or structural similarity with HGNC_gene:PDE1C; HGNC:8776; OMIM:602987 <newline> 3',5'-cyclic-AMP phosphodiesterase activity ; GO:0004115 | inferred from direct assay <newline> 3',5'-cyclic-GMP phosphodiesterase activity ; GO:0047555 | inferred from direct assay <newline> calmodulin-…	FBgn0259225
	2L: 11,871,378	1.2e-05	intronic		FBgn0259225	Phosphodiesterase 1c	Pde1c-in	0.15	C	G	294.297	0.974494	cyclic nucleotide metabolic process ; GO:0009187 | inferred from sequence or structural similarity with UniProtKB:Q63421 <newline> regulation of proteolysis ; GO:0030162 | inferred from sequence or structural similarity with UniProtKB:P34953 <newline> male mating behavior ; GO:0060179 | inferred from mutant phenotype <newline> signal transduction ; GO:0007165 | inferred from electronic annotation…	extracellular space ; GO:0005615 | inferred from direct assay	calcium- and calmodulin-regulated 3',5'-cyclic-GMP phosphodiesterase activity ; GO:0048101 | inferred from sequence or structural similarity with HGNC_gene:PDE1C; HGNC:8776; OMIM:602987 <newline> 3',5'-cyclic-AMP phosphodiesterase activity ; GO:0004115 | inferred from direct assay <newline> 3',5'-cyclic-GMP phosphodiesterase activity ; GO:0047555 | inferred from direct assay <newline> calmodulin-…	FBgn0259225
	3R: 14,883,430	1.2e-05	intronic		FBgn0004876	center divider	cdi-in	0.289474	G	T	233.245	0.772334	embryonic development via the syncytial blastoderm ; GO:0001700 | inferred from mutant phenotype <newline> protein phosphorylation ; GO:0006468 | inferred from sequence or structural similarity <newline> protein phosphorylation ; GO:0006468 | non-traceable author statement <newline> protein phosphorylation ; GO:0006468 | inferred from electronic annotation with InterPro:IPR000719, InterPro:IPR001…	-	protein serine/threonine kinase activity ; GO:0004674 | non-traceable author statement <newline> protein serine/threonine kinase activity ; GO:0004674 | inferred from sequence or structural similarity <newline> protein kinase activity ; GO:0004672 | non-traceable author statement <newline> protein serine/threonine kinase activity ; GO:0004674 | inferred from sequence or structural similarity with…	FBgn0004876
	3R: 15,292,372	1.2e-05	intronic		FBgn0024242	Dystrophin	Dys-in	0.125	C	T	334.149	1.10645				FBgn0024242
	3R: 15,292,381	1.2e-05	intronic		FBgn0024242	Dystrophin	Dys-in	0.125	C	A	334.149	1.10645				FBgn0024242
	3R: 10,000,919	1.3e-05	intergenic	-2086	FBgn0011582	Dopamine receptor		0.205128	G	T	264.807	0.876844	dopamine receptor signaling pathway ; GO:0007212 | inferred from sequence or structural similarity <newline> activation of adenylate cyclase activity by dopamine receptor signaling pathway ; GO:0007191 | inferred from direct assay <newline> thermosensory behavior ; GO:0040040 | inferred from mutant phenotype <newline> thermotaxis ; GO:0043052 | inferred from mutant phenotype	integral to plasma membrane ; GO:0005887 | non-traceable author statement <newline> integral to membrane ; GO:0016021 | inferred from sequence or structural similarity <newline> integral to plasma membrane ; GO:0005887 | inferred from sequence model <newline> integral to membrane ; GO:0016021 | inferred from electronic annotation with InterPro:IPR000276, InterPro:IPR000929	dopamine receptor activity ; GO:0004952 | non-traceable author statement <newline> dopamine receptor activity, coupled via Gs ; GO:0001588 | non-traceable author statement <newline> dopamine receptor activity ; GO:0004952 | inferred from sequence or structural similarity <newline> G-protein coupled receptor activity ; GO:0004930 | inferred from sequence or structural similarity <newline> dopamine…	FBgn0011582
	3R: 10,331,901	1.3e-05	intergenic	84314	FBgn0085417	CG34388		0.15	G	T	276.512	0.915603	-	-	-	FBgn0085417
	3R: 10,331,901	1.3e-05	intergenic	-3715	FBgn0038233	HtrA2		0.15	G	T	276.512	0.915603	mitochondrion organization ; GO:0007005 | inferred from mutant phenotype <newline> proteolysis ; GO:0006508 | inferred from electronic annotation with InterPro:IPR001254, InterPro:IPR001940	mitochondrion ; GO:0005739 | inferred from direct assay	peptidase activity ; GO:0008233 | inferred from direct assay <newline> serine-type endopeptidase activity ; GO:0004252 | inferred from electronic annotation with InterPro:IPR001254, InterPro:IPR001940	FBgn0038233
	2R: 15,967,566	1.4e-05	intergenic	-31450	FBgn0004364	18 wheeler		0.1	A	G	348.598	1.1543	cell adhesion ; GO:0007155 | inferred from direct assay <newline> anatomical structure morphogenesis ; GO:0009653 | inferred from mutant phenotype <newline> immune response ; GO:0006955 | inferred from expression pattern <newline> signal transduction ; GO:0007165 | inferred from sequence or structural similarity <newline> defense response ; GO:0006952 | traceable author statement <newline> embryo…	cytoplasm ; GO:0005737 | inferred from direct assay <newline> plasma membrane ; GO:0005886 | inferred from direct assay <newline> integral to membrane ; GO:0016021 | inferred from sequence or structural similarity <newline> membrane fraction ; GO:0005624 | inferred from direct assay <newline> plasma membrane ; GO:0005886 | inferred from sequence or structural similarity with Tl <newline> intrinsi…	transmembrane signaling receptor activity ; GO:0004888 | inferred from sequence or structural similarity <newline> transmembrane signaling receptor activity ; GO:0004888 | inferred from sequence or structural similarity with Toll-7 <newline> transmembrane signaling receptor activity ; GO:0004888 | inferred from sequence or structural similarity with Tl	FBgn0004364
	2R: 15,967,566	1.4e-05	intergenic	75074	FBgn0034480	CG16898		0.1	A	G	348.598	1.1543	-	-	transferase activity, transferring phosphorus-containing groups ; GO:0016772 | inferred from electronic annotation with InterPro:IPR011009	FBgn0034480
	3L: 651,118	1.4e-05	UTR		FBgn0035147	UDP-galactose 4'-epimerase	Gale-u3	0.1	C	T	348.598	1.1543	galactose metabolic process ; GO:0006012 | non-traceable author statement <newline> galactose metabolic process ; GO:0006012 | inferred from mutant phenotype	-	UDP-glucose 4-epimerase activity ; GO:0003978 | inferred from sequence or structural similarity with SGD_LOCUS:GAL10; SGD:S0000223 <newline> UDP-glucose 4-epimerase activity ; GO:0003978 | non-traceable author statement <newline> UDP-glucose 4-epimerase activity ; GO:0003978 | inferred from mutant phenotype <newline> coenzyme binding ; GO:0050662 | inferred from electronic annotation with InterPr…	FBgn0035147
	3L: 2,085,593	1.4e-05	synonymous		FBgn0003432	sallimus	sls:23	0.1	A	T	348.598	1.1543				FBgn0003432
	3R: 18,384,041	1.4e-05	intergenic	-542	FBgn0038986	CG5278		0.166667	T	A	297.055	0.983626	-	integral to membrane ; GO:0016021 | inferred from electronic annotation with InterPro:IPR002076	-	FBgn0038986
	3R: 18,384,041	1.4e-05	intergenic	1819	FBgn0260942	james bond		0.166667	T	A	297.055	0.983626	cytokinesis after meiosis I ; GO:0007110 | inferred from mutant phenotype <newline> cytokinesis after meiosis II ; GO:0007111 | inferred from mutant phenotype <newline> cytokinesis, actomyosin contractile ring assembly ; GO:0000915 | inferred from mutant phenotype <newline> spindle assembly ; GO:0051225 | inferred from mutant phenotype <newline> male meiosis cytokinesis ; GO:0007112 | inferred fr…	integral to membrane ; GO:0016021 | inferred from electronic annotation with InterPro:IPR002076	-	FBgn0260942
	X: 18,123,814	1.4e-05	intergenic	3705	FBgn0053639	CG33639		0.1	T	C	348.598	1.1543	G-protein coupled receptor signaling pathway ; GO:0007186 | inferred from sequence or structural similarity <newline> G-protein coupled receptor signaling pathway ; GO:0007186 | inferred from sequence or structural similarity with InterPro:IPR000276	integral to membrane ; GO:0016021 | inferred from sequence or structural similarity <newline> integral to membrane ; GO:0016021 | inferred from sequence or structural similarity with InterPro:IPR000276	neuropeptide receptor activity ; GO:0008188 | inferred from sequence or structural similarity <newline> G-protein coupled receptor activity ; GO:0004930 | inferred from sequence or structural similarity <newline> G-protein coupled receptor activity ; GO:0004930 | inferred from sequence or structural similarity with InterPro:IPR000276	FBgn0053639
	X: 18,123,814	1.4e-05	intergenic	-11567	FBgn0030904	unpaired 2		0.1	T	C	348.598	1.1543	positive regulation of JAK-STAT cascade ; GO:0046427 | inferred from direct assay <newline> segment specification ; GO:0007379 | inferred from mutant phenotype <newline> positive regulation of JAK-STAT cascade ; GO:0046427 | inferred from direct assay inferred from genetic interaction with hop inferred from genetic interaction with Stat92E inferred from genetic interaction with dome inferred from…	-	-	FBgn0030904
Trait	SNP Position	P-Value	Site Class	Intergenic SNP Location	Flybase ID	Gene Name	SNP Location In Gene	MAF	0	1	a	a/σG	Gene Ontology Biological Process	Gene Ontology Cellular Component	Gene Ontology Molecular Function	Flybase ID
State 4 respiration rate	2R: 352,9122	1.6e-06	missense		FBgn0263077	CG43340	CG30492-in	0.45	A	C	-21.7808	-0.803718	biological_process ; GO:0008150 | no biological data available	cellular_component ; GO:0005575 | no biological data available	molecular_function ; GO:0003674 | no biological data available	FBgn0263077
	2L: 4,004,727	6.2e-06	intergenic	-257	FBgn0031579	CG15422		0.325	C	A	22.1402	0.816981	pathogenesis ; GO:0009405 | inferred from electronic annotation with InterPro:IPR006126	extracellular region ; GO:0005576 | inferred from electronic annotation with InterPro:IPR006126	-	FBgn0031579
	2L: 4,004,727	6.2e-06	intergenic	247	FBgn0085205	CG34176		0.325	C	A	22.1402	0.816981	-	-	-	FBgn0085205
	3R: 16,981,874	8.2e-06	intronic		FBgn0025803	SNF4/AMP-activated protein kinase gamma subunit	SNF4Agamma-in	0.461538	T	C	21.0411	0.776425				FBgn0025803
	3L: 4,932,739	9.4e-06	intergenic	-5309	FBgn0005775	Connectin		0.25641	A	T	23.8986	0.881869	cell adhesion ; GO:0007155 | non-traceable author statement <newline> axonal fasciculation ; GO:0007413 | traceable author statement <newline> homophilic cell adhesion ; GO:0007156 | traceable author statement <newline> synaptic target attraction ; GO:0016200 | traceable author statement <newline> homophilic cell adhesion ; GO:0007156 | non-traceable author statement <newline> homophilic cell adh…	plasma membrane ; GO:0005886 | traceable author statement <newline> neuromuscular junction ; GO:0031594 | inferred from direct assay <newline> axonal growth cone ; GO:0044295 | inferred from direct assay <newline> cell surface ; GO:0009986 | inferred from direct assay	-	FBgn0005775
	3L: 4,932,739	9.4e-06	intergenic	13717	FBgn0028699	Rh50		0.25641	A	T	23.8986	0.881869	-	membrane ; GO:0016020 | inferred from electronic annotation with InterPro:IPR002229	-	FBgn0028699
	3R: 9,354,104	1.1e-05	intergenic	4847	FBgn0038157	CG12538		0.216216	C	A	25.8252	0.952958	-	-	acid phosphatase activity ; GO:0003993 | inferred from electronic annotation with InterPro:IPR000560	FBgn0038157
	3R: 9,354,104	1.1e-05	intergenic	-215	FBgn0261846	CG42778		0.216216	C	A	25.8252	0.952958	-	-	-	FBgn0261846
	3L: 11,235,427	1.4e-05	intergenic	6389	FBgn0036150	Ionotropic receptor 68a		0.179487	A	G	25.6877	0.947885	detection of chemical stimulus ; GO:0009593 | inferred from sequence or structural similarity with Ir92a	integral to membrane ; GO:0016021 | inferred from sequence model <newline> membrane ; GO:0016020 | inferred from electronic annotation with InterPro:IPR001320	extracellular-glutamate-gated ion channel activity ; GO:0005234 | inferred from sequence or structural similarity <newline> ligand-gated ion channel activity ; GO:0015276 | inferred from sequence model <newline> ionotropic glutamate receptor activity ; GO:0004970 | inferred from electronic annotation with InterPro:IPR001320 <newline> extracellular-glutamate-gated ion channel activity ; GO:0005234…	FBgn0036150
	3L: 11,235,427	1.4e-05	intergenic	-9983	FBgn0041094	scylla		0.179487	A	G	25.6877	0.947885	negative regulation of growth ; GO:0045926 | inferred from genetic interaction with chrb <newline> head involution ; GO:0008258 | inferred from mutant phenotype <newline> cell death ; GO:0008219 | inferred from mutant phenotype <newline> response to DNA damage stimulus ; GO:0006974 | inferred from mutant phenotype <newline> negative regulation of signal transduction ; GO:0009968 | inferred from e…	cytoplasm ; GO:0005737 | inferred from electronic annotation with InterPro:IPR012918	molecular_function ; GO:0003674 | no biological data available	FBgn0041094
Trait	SNP Position	P-Value	Site Class	Intergenic SNP Location	Flybase ID	Gene Name	SNP Location In Gene	MAF	0	1	a	a/σG	Gene Ontology Biological Process	Gene Ontology Cellular Component	Gene Ontology Molecular Function	Flybase ID
P:O ratio	2R: 8,818,631	8e-07	UTR		FBgn0033783	CG17019	CG17019-u3	0.1	T	G	0.156956	1.56956	negative regulation of apoptotic process ; GO:0043066 | inferred from sequence or structural similarity with EMBL:AF070674	-	zinc ion binding ; GO:0008270 | inferred from electronic annotation with InterPro:IPR001841	FBgn0033783
	2R: 8,818,664	8e-07	UTR		FBgn0033783	CG17019	CG17019-u3	0.1	A	T	0.156956	1.56956	negative regulation of apoptotic process ; GO:0043066 | inferred from sequence or structural similarity with EMBL:AF070674	-	zinc ion binding ; GO:0008270 | inferred from electronic annotation with InterPro:IPR001841	FBgn0033783
	3L: 4,175,935	1.2e-06	intronic		FBgn0040696	CG18675	CG18675-in	0.102564	A	T	0.155957	1.55957	biological_process ; GO:0008150 | no biological data available	cellular_component ; GO:0005575 | no biological data available	molecular_function ; GO:0003674 | no biological data available	FBgn0040696
	3L: 4,175,935	1.2e-06	intronic		FBgn0035504	tipE homolog 4	Teh4-in	0.102564	A	T	0.155957	1.55957	positive regulation of sodium ion transport via voltage-gated sodium channel activity ; GO:0090072 | inferred from sequence or structural similarity with tipE	integral to membrane ; GO:0016021 | inferred from sequence model	calcium ion binding ; GO:0005509 | inferred from electronic annotation with InterPro:IPR018097	FBgn0035504
	X: 14,306,960	1.2e-06	intronic		FBgn0052600	dpr8	dpr8-in	0.102564	T	C	0.155957	1.55957	sensory perception of chemical stimulus ; GO:0007606 | inferred from sequence or structural similarity with dpr	-	-	FBgn0052600
	X: 9,241,743	1.3e-06	intronic		FBgn0085478	CG34449	CG34449-in	0.153846	C	T	0.130626	1.30626	-	-	zinc ion binding ; GO:0008270 | inferred from electronic annotation with InterPro:IPR001594	FBgn0085478
	3L: 2,682,962	1.4e-06	intronic		FBgn0263177	CG12187	CG12187-in	0.289474	C	T	0.106178	1.06178	biological_process ; GO:0008150 | no biological data available	cellular_component ; GO:0005575 | no biological data available	molecular_function ; GO:0003674 | no biological data available	FBgn0263177
	3L: 5,901,860	1.9e-06	intronic		FBgn0035648	CG13288	CG13288-in	0.358974	A	C	0.0971414	0.971414	-	-	-	FBgn0035648
	2R: 14,369,642	2.5e-06	intronic		FBgn0028496	CG30116	CG30116-in	0.210526	T	C	0.115566	1.15566	-	-	apoptotic protease activator activity ; GO:0016505 | non-traceable author statement	FBgn0028496
	2R: 19,619,249	3.7e-06	synonymous		FBgn0034897	Sestrin	Sesn-cds	0.358974	C	G	0.0951575	0.951575	inter-male aggressive behavior ; GO:0002121 | inferred from mutant phenotype <newline> negative regulation of cell growth ; GO:0030308 | inferred from mutant phenotype <newline> multicellular organismal aging ; GO:0010259 | inferred from mutant phenotype <newline> mitochondrion degradation ; GO:0000422 | inferred from mutant phenotype <newline> regulation of reactive oxygen species metabolic proc…	nucleus ; GO:0005634 | non-traceable author statement <newline> nucleus ; GO:0005634 | inferred from electronic annotation with InterPro:IPR006730	-	FBgn0034897
	2L: 18,554,474	4e-06	intronic		FBgn0085370	Phosphodiesterase 11	Pde11-in	0.5	A	T	0.0922311	0.922311	cAMP metabolic process ; GO:0046058 | inferred from direct assay <newline> cGMP metabolic process ; GO:0046068 | inferred from direct assay <newline> lateral inhibition ; GO:0046331 | inferred from mutant phenotype <newline> signal transduction ; GO:0007165 | inferred from electronic annotation with InterPro:IPR002073	cellular_component ; GO:0005575 | no biological data available	3',5'-cyclic-AMP phosphodiesterase activity ; GO:0004115 | inferred from sequence or structural similarity with HGNC_gene:PDE11A; HGNC:8773; OMIM:604961 <newline> 3',5'-cyclic-GMP phosphodiesterase activity ; GO:0047555 | inferred from sequence or structural similarity with HGNC_gene:PDE11A; HGNC:8773; OMIM:604961 <newline> 3',5'-cyclic-AMP phosphodiesterase activity ; GO:0004115 | inferred from …	FBgn0085370
	X: 7,916,622	4.1e-06	synonymous		FBgn0010329	Tyramine β hydroxylase	Tbh:4	0.157895	T	C	0.123268	1.23268	behavioral response to ethanol ; GO:0048149 | inferred from mutant phenotype <newline> ovulation ; GO:0030728 | inferred from mutant phenotype <newline> behavioral response to ethanol ; GO:0048149 | traceable author statement <newline> octopamine biosynthetic process ; GO:0006589 | traceable author statement <newline> memory ; GO:0007613 | inferred from mutant phenotype <newline> larval locomotor…	cellular_component ; GO:0005575 | no biological data available	dopamine beta-monooxygenase activity ; GO:0004500 | non-traceable author statement <newline> copper ion binding ; GO:0005507 | inferred from electronic annotation with InterPro:IPR000323 <newline> dopamine beta-monooxygenase activity ; GO:0004500 | inferred from electronic annotation with InterPro:IPR000945	FBgn0010329
	3R: 2,904,527	4.7e-06	intronic		FBgn0010774	always early	Aly-in	0.102564	G	A	0.149218	1.49218	nuclear mRNA splicing, via spliceosome ; GO:0000398 | inferred by curator from GO:0071011|GO:0071013	nucleoplasm ; GO:0005654 | inferred from direct assay <newline> nuclear membrane ; GO:0031965 | inferred from direct assay <newline> precatalytic spliceosome ; GO:0071011 | inferred from direct assay <newline> catalytic step 2 spliceosome ; GO:0071013 | inferred from direct assay	transcription coactivator activity ; GO:0003713 | inferred from sequence or structural similarity <newline> mRNA binding ; GO:0003729 | inferred from sequence or structural similarity <newline> nucleic acid binding ; GO:0003676 | inferred from electronic annotation with InterPro:IPR000504 <newline> nucleotide binding ; GO:0000166 | inferred from electronic annotation with InterPro:IPR012677	FBgn0010774
	3L: 2,683,052	5.9e-06	intronic		FBgn0263177	CG12187	CG12187-in	0.342105	G	A	0.0968886	0.968886	biological_process ; GO:0008150 | no biological data available	cellular_component ; GO:0005575 | no biological data available	molecular_function ; GO:0003674 | no biological data available	FBgn0263177
	3R: 26,137,713	6.3e-06	intronic		FBgn0010113	headcase	hdc-in	0.162162	C	A	0.12657	1.2657	negative regulation of terminal cell fate specification, open tracheal system ; GO:0035155 | traceable author statement <newline> terminal branching, open tracheal system ; GO:0007430 | non-traceable author statement <newline> cell differentiation ; GO:0030154 | non-traceable author statement <newline> open tracheal system development ; GO:0007424 | non-traceable author statement <newline> termin…	cytoplasm ; GO:0005737 | inferred from direct assay <newline> cytoplasm ; GO:0005737 | non-traceable author statement <newline> cytoplasm ; GO:0005737 | traceable author statement	molecular_function ; GO:0003674 | no biological data available	FBgn0010113
	2R: 19,412,559	8.7e-06	missense		FBgn0261786	minus	mi-cds	0.230769	C	A	0.105172	1.05172	ovarian nurse cell to oocyte transport ; GO:0007300 | inferred from mutant phenotype <newline> positive regulation of mitotic cell cycle ; GO:0045931 | inferred from mutant phenotype <newline> cyclin catabolic process ; GO:0008054 | inferred from mutant phenotype inferred from physical interaction with CycE <newline> regulation of cell cycle ; GO:0051726 | inferred from physical interaction with …	-	-	FBgn0261786
	3R: 19,175,163	9.1e-06	synonymous		FBgn0020756	DNA polymerase ε	DNApol-epsilon:3	0.184211	G	C	0.112768	1.12768				FBgn0020756
	3L: 5,731,485	9.6e-06	intronic		FBgn0085447	still life	sif-in	0.179487	A	C	0.115065	1.15065	regulation of axonogenesis ; GO:0050770 | inferred from genetic interaction with LIMK1 <newline> actin cytoskeleton organization ; GO:0030036 | non-traceable author statement <newline> synaptic transmission ; GO:0007268 | non-traceable author statement <newline> regulation of synapse structure and activity ; GO:0050803 | traceable author statement <newline> regulation of Rho protein signal transd…	synapse ; GO:0045202 | non-traceable author statement <newline> intracellular ; GO:0005622 | inferred from electronic annotation with InterPro:IPR000219	Rho guanyl-nucleotide exchange factor activity ; GO:0005089 | inferred from sequence or structural similarity <newline> guanyl-nucleotide exchange factor activity ; GO:0005085 | non-traceable author statement <newline> Rho guanyl-nucleotide exchange factor activity ; GO:0005089 | inferred from electronic annotation with InterPro:IPR000219 <newline> receptor signaling protein activity ; GO:0005057…	FBgn0085447
	3L: 7,983,048	1e-05	intronic		FBgn0011817	nemo	nmo-in	0.457143	C	A	0.0952153	0.952153	ommatidial rotation ; GO:0016318 | inferred from genetic interaction with fz <newline> protein phosphorylation ; GO:0006468 | non-traceable author statement <newline> imaginal disc-derived wing morphogenesis ; GO:0007476 | inferred from mutant phenotype <newline> imaginal disc-derived wing vein specification ; GO:0007474 | inferred from mutant phenotype <newline> ommatidial rotation ; GO:0016318 …	-	protein serine/threonine kinase activity ; GO:0004674 | inferred from sequence or structural similarity <newline> protein serine/threonine kinase activity ; GO:0004674 | non-traceable author statement <newline> protein serine/threonine kinase activity ; GO:0004674 | inferred from sequence or structural similarity with EMBL:AF036332 <newline> protein kinase activity ; GO:0004672 | inferred from di…	FBgn0011817
	3L: 295,695	1.1e-05	intronic		FBgn0259743	RhoGEF3	RhoGEF3-in	0.384615	G	C	0.0904937	0.904937	regulation of Rho protein signal transduction ; GO:0035023 | inferred from electronic annotation with InterPro:IPR000219 <newline> melanotic encapsulation of foreign target ; GO:0035011 | inferred from mutant phenotype	intracellular ; GO:0005622 | inferred from electronic annotation with InterPro:IPR000219	Rho guanyl-nucleotide exchange factor activity ; GO:0005089 | non-traceable author statement <newline> signal transducer activity ; GO:0004871 | non-traceable author statement <newline> Rho guanyl-nucleotide exchange factor activity ; GO:0005089 | inferred from electronic annotation with InterPro:IPR000219	FBgn0259743
	3R: 7,827,259	1.1e-05	missense		FBgn0037976	thick	Tk-in	0.179487	G	C	0.114532	1.14532	neuropeptide signaling pathway ; GO:0007218 | inferred from sequence or structural similarity <newline> sensory perception of smell ; GO:0007608 | inferred from mutant phenotype <newline> adult walking behavior ; GO:0007628 | inferred from mutant phenotype	-	receptor binding ; GO:0005102 | non-traceable author statement <newline> neuropeptide hormone activity ; GO:0005184 | inferred from sequence or structural similarity	FBgn0037976
	3R: 7,827,259	1.1e-05	missense		FBgn0260746	Ect3	Ect3:3	0.179487	G	C	0.114532	1.14532	autophagic cell death ; GO:0048102 | inferred from expression pattern <newline> salivary gland cell autophagic cell death ; GO:0035071 | inferred from expression pattern <newline> carbohydrate metabolic process ; GO:0005975 | inferred from electronic annotation with InterPro:IPR001944, InterPro:IPR013781, InterPro:IPR019801	lysosome ; GO:0005764 | inferred from sequence or structural similarity with EMBL:AF006749	beta-galactosidase activity ; GO:0004565 | inferred from sequence or structural similarity with UniProtKB:O19015 <newline> cation binding ; GO:0043169 | inferred from electronic annotation with InterPro:IPR013781	FBgn0260746
	3R: 19,807,948	1.2e-05	UTR		FBgn0051140	CG31140	CG31140-u3	0.135135	C	A	0.134296	1.34296	phosphorylation ; GO:0016310 | non-traceable author statement <newline> lateral inhibition ; GO:0046331 | inferred from mutant phenotype <newline> activation of protein kinase C activity by G-protein coupled receptor protein signaling pathway ; GO:0007205 | inferred from electronic annotation with InterPro:IPR000756, InterPro:IPR001206 <newline> intracellular signal transduction ; GO:0035556 | in…	-	diacylglycerol kinase activity ; GO:0004143 | non-traceable author statement <newline> diacylglycerol binding ; GO:0019992 | inferred from sequence or structural similarity with InterPro:IPR002219 <newline> diacylglycerol kinase activity ; GO:0004143 | inferred from sequence or structural similarity with EMBL:AF085219	FBgn0051140
	2R: 7,713,429	1.3e-05	synonymous		FBgn0033653	CG13192	CG13192:2	0.128205	T	C	0.130719	1.30719	-	-	-	FBgn0033653
	3L: 5,731,471	1.4e-05	intronic		FBgn0085447	still life	sif-in	0.184211	A	C	0.113607	1.13607	regulation of axonogenesis ; GO:0050770 | inferred from genetic interaction with LIMK1 <newline> actin cytoskeleton organization ; GO:0030036 | non-traceable author statement <newline> synaptic transmission ; GO:0007268 | non-traceable author statement <newline> regulation of synapse structure and activity ; GO:0050803 | traceable author statement <newline> regulation of Rho protein signal transd…	synapse ; GO:0045202 | non-traceable author statement <newline> intracellular ; GO:0005622 | inferred from electronic annotation with InterPro:IPR000219	Rho guanyl-nucleotide exchange factor activity ; GO:0005089 | inferred from sequence or structural similarity <newline> guanyl-nucleotide exchange factor activity ; GO:0005085 | non-traceable author statement <newline> Rho guanyl-nucleotide exchange factor activity ; GO:0005089 | inferred from electronic annotation with InterPro:IPR000219 <newline> receptor signaling protein activity ; GO:0005057…	FBgn0085447
	3L: 9,640,097	1.4e-05	intronic		FBgn0016081	furry	fry-in	0.342857	T	C	0.0990207	0.990207	rhabdomere development ; GO:0042052 | inferred from mutant phenotype <newline> regulation of dendrite morphogenesis ; GO:0048814 | inferred from mutant phenotype <newline> antennal morphogenesis ; GO:0048800 | inferred from mutant phenotype <newline> positive regulation of protein kinase activity ; GO:0045860 | inferred from mutant phenotype <newline> regulation of dendrite development ; GO:00507…	cytoplasm ; GO:0005737 | inferred from direct assay <newline> cell cortex ; GO:0005938 | inferred from direct assay <newline> apical part of cell ; GO:0045177 | inferred from direct assay	protein binding ; GO:0005515 | inferred from physical interaction with trc	FBgn0016081
	3L: 9,640,097	1.4e-05	intronic		FBgn0053696	CG33696	CG33696-in	0.342857	T	C	0.0990207	0.990207	G-protein coupled receptor signaling pathway ; GO:0007186 | inferred from sequence or structural similarity with InterPro:IPR000276 <newline> G-protein coupled receptor signaling pathway ; GO:0007186 | inferred from sequence or structural similarity	integral to membrane ; GO:0016021 | inferred from sequence or structural similarity with InterPro:IPR000276 <newline> integral to membrane ; GO:0016021 | inferred from sequence or structural similarity	neuropeptide receptor activity ; GO:0008188 | inferred from sequence or structural similarity <newline> G-protein coupled receptor activity ; GO:0004930 | inferred from sequence or structural similarity with UniProtKB:Q01717 <newline> G-protein coupled receptor activity ; GO:0004930 | inferred from sequence or structural similarity with InterPro:IPR000276	FBgn0053696
	3L: 16,766,692	1.4e-05	UTR		FBgn0004108	Neurotactin	Nrt-u5	0.179487	C	A	0.113395	1.13395	axon guidance ; GO:0007411 | inferred from mutant phenotype <newline> axonal fasciculation ; GO:0007413 | inferred from mutant phenotype <newline> axonogenesis ; GO:0007409 | inferred from mutant phenotype <newline> central nervous system development ; GO:0007417 | inferred from genetic interaction with Nrg <newline> axonogenesis ; GO:0007409 | inferred from genetic interaction with Abl	plasma membrane ; GO:0005886 | inferred from sequence or structural similarity <newline> integral to membrane ; GO:0016021 | non-traceable author statement <newline> basolateral plasma membrane ; GO:0016323 | non-traceable author statement <newline> plasma membrane ; GO:0005886 | inferred from direct assay <newline> basolateral plasma membrane ; GO:0016323 | inferred from direct assay	-	FBgn0004108

## Sheet: Additional File 1B
B. Association results stratified by sex
Trait	SNP Position	Site Class	Intergenic SNP Location	Flybase ID	Gene Name	SNP Location In Gene	Female P-Value	MAF	0	1	a	a/σG	Male P-Value	MAF	0	1	a	a/σG
State 3 respiration rate	2R: 12,369,253	intergenic	-3093	FBgn0034131	CG15712		5.2e-06	0.205128	A	C	182.415	0.691489	-	-	A	C	-	-
	2R: 12,369,253	intergenic	12814	FBgn0261293	Chemosensory protein B 53b		5.2e-06	0.205128	A	C	182.415	0.691489	-	-	A	C	-	-
	3R: 16,767,006	intronic		FBgn0051191	CG31191	CG31191-in	5.2e-06	0.166667	G	T	202.639	0.768154	0.0007	0.167	G	T	403.233	1.132
	3R: 17,964,434	intronic		FBgn0051163	Shal K+ channel interacting protein	SKIP-in	8.8e-06	0.282051	C	A	111.306	0.421933	-	-	C	A	-	-
	3R: 18,257,163	intergenic		FBgn0038967	CG13847	CG13847-in	8.8e-06	0.222222	A	G	191.642	0.726465	-	-	A	G	-	-
	3R: 17,207,913	intergenic	-6692	FBgn0004862	bagpipe		1.3e-05	0.142857	T	A	232.471	0.88124	0.0007	0.143	T	A	380.928	1.07
	3R: 17,207,913	intergenic	221	FBgn0004110	tinman		1.3e-05	0.142857	T	A	232.471	0.88124	0.0007	0.143	T	A	380.928	1.07
	3L: 334,1646	intronic		FBgn0004167	karst	kst-in	1.4e-05	0.461538	G	T	-142.583	-0.540497	-	-	G	T	-	-
	3R: 18,384,046	intergenic	-537	FBgn0038986	CG5278		1.4e-05	0.162162	A	G	209.076	0.792554	-	-	A	G	-	-
	3R: 18,384,046	intergenic	1824	FBgn0260942	james bond		1.4e-05	0.162162	A	G	209.076	0.792554	-	-	A	G	-	-
	3R: 20,819,879	intergenic		FBgn0039257	tenectin	tnc-in	1.4e-05	0.128205	C	T	207.784	0.787656	-	-	C	T	-	-
	2L: 1,053,347	intronic		FBgn0003310	Star	S-in	4.9e-05	0.175	A	G	177.319	0.672171	-	-	A	G	-	-
	3R: 12,745,352	intergenic	-3039	FBgn0263610	CG31270		0.0002	0.487179	C	A	110.46	0.418728	-	-	C	A	-	-
	3R: 12,745,352	intergenic	63288	FBgn0262462	mir-iab-4 stem loop		0.0002	0.487179	C	A	110.46	0.418728	-	-	C	A	-	-
	3R: 12,745,451	intergenic	-2940	FBgn0263610	CG31270		0.0002	0.473684	A	G	112.6	0.426839	-	-	A	G	-	-
	3R: 12,745,451	intergenic	63387	FBgn0262462	mir-iab-4 stem loop		0.0002	0.473684	A	G	112.6	0.426839	-	-	A	G	-	-
	3R: 12,745,479	intergenic	-2912	FBgn0263610	CG31270		0.0002	0.487179	C	A	110.46	0.418728	-	-	C	A	-	-
	3R: 12,745,479	intergenic	63415	FBgn0262462	mir-iab-4 stem loop		0.0002	0.487179	C	A	110.46	0.418728	-	-	C	A	-	-
	2L: 15,310,565	intergenic	11198	FBgn0028852	CG15262		0.0006	0.385	C	T	199.066	0.755	6.3e-06	0.384615	C	T	216.714	0.608577
	2L: 15,310,565	intergenic	-7389	FBgn0041103	no hitter		0.0006	0.385	C	T	199.066	0.755	6.3e-06	0.384615	C	T	216.714	0.608577
Trait	SNP Position	Site Class	Intergenic SNP Location	Flybase ID	Gene Name	SNP Location In Gene	Female P-Value	MAF	0	1	a	a/σG	Male P-Value	MAF	0	1	a	a/σG
State 4 respiration rate	3L: 21,038,992	intronic		FBgn0026179	schizo	siz-in	1.7e-06	0.447368	T	C	-25.4624	-0.887192	-	-	T	C	-	-
	2R: 14,611,848	intronic		FBgn0053147	Heparan sulfate 3-O sulfotransferase-A	Hs3st-A-in	2.7e-06	0.447368	T	A	24.9607	0.869712	-	-	T	A	-	-
	2L: 1,709,970	intronic		FBgn0031356	CG17660	CG17660-in	2.8e-06	0.205128	C	T	30.471	1.06171	-	-	C	T	-	-
	3R: 20,560,195	intronic		FBgn0004885	tolkin	tok-in	4.8e-06	0.435897	C	G	-24.5156	-0.854202	-	-	C	G	-	-
	2L: 1,710,077	synonymous		FBgn0031356	CG17660	CG17660:2	6.4e-06	0.230769	A	G	28.4154	0.990082	-	-	A	G	-	-
	2L: 12,603,627	intronic		FBgn0085424	nubbin	nub-in	7.2e-06	0.5	G	T	24.5074	0.853917	-	-	G	T	-	-
	X: 17,923,179	intronic		FBgn0003380	Shaker	Sh-in	8.3e-06	0.315789	A	G	25.2168	0.878634	-	-	A	G	-	-
	2L: 3,821,188	intergenic	7781	FBgn0031573	CG3407		1.1e-05	0.351351	G	T	24.9061	0.86781	-	-	G	T	-	-
	2L: 3,821,188	intergenic	-4492	FBgn0003430	sloppy paired 1		1.1e-05	0.351351	G	T	24.9061	0.86781	-	-	G	T	-	-
	3R: 21,050,882	missense		FBgn0039294	Cad96Cb	Cad96Cb:2	1.2e-05	0.475	A	G	-23.1275	-0.805836	-	-	A	G	-	-
	3L: 3,046,973	UTR		FBgn0052484	Sphingosine kinase 2	Sk2-u5	1.4e-05	0.371429	T	G	25.9964	0.905797	-	-	T	G	-	-
	X: 10,630,996	intronic		FBgn0052676	CG32676	CG32676-in	-	-	-	-	-	-	2e-08	0.275	A	G	-30.7559	-1.16499
	3L: 4,462,357	intergenic	1018	FBgn0035548	CG15023		-	-	-	-	-	-	1.2e-06	0.342857	G	A	-25.1025	-0.950853
	3L: 4,462,357	intergenic	-691	FBgn0040699	CG15024		-	-	-	-	-	-	1.2e-06	0.342857	G	A	-25.1025	-0.950853
	2R: 9,453,130	intergenic	5520	FBgn0033856	CG13334		-	-	-	-	-	-	1.4e-06	0.179487	C	G	-32.9988	-1.24996
	2R: 9,453,130	intergenic	-5899	FBgn0261989	CG42807		-	-	-	-	-	-	1.4e-06	0.179487	C	G	-32.9988	-1.24996
	2R: 9,112,205	intronic		FBgn0011763	DP transcription factor	Dp-in	-	-	-	-	-	-	2.5e-06	0.35	G	A	-25.5235	-0.9668
	3R: 26,766,759	intergenic	-18770	FBgn0039812	CG15548		-	-	-	-	-	-	4.3e-06	0.230769	G	T	-28.576	-1.08242
	3R: 26,766,759	intergenic	3935	FBgn0039811	CG15550		-	-	-	-	-	-	4.3e-06	0.230769	G	T	-28.576	-1.08242
	2R: 6,318,458	missense		FBgn0250861	Ran-binding protein M	RanBPM-u5	-	-	-	-	-	-	5.4e-06	0.282051	C	T	-26.8196	-1.01589
	X: 10,630,796	intronic		FBgn0052676	CG32676	CG32676-in	-	-	-	-	-	-	5.5e-06	0.282051	G	T	-26.942	-1.02053
	2R: 6,315,965	intergenic	547	FBgn0033521	CG12896		-	-	-	-	-	-	1.2e-05	0.285714	G	A	-27.6355	-1.0468
	2R: 6,315,965	intergenic	-1252	FBgn0250861	Ran-binding protein M		-	-	-	-	-	-	1.2e-05	0.285714	G	A	-27.6355	-1.0468
	2L: 16,257,481	UTR		FBgn0024734	PRL-1	PRL-1-u5	-	-	-	-	-	-	1.4e-05	0.236842	T	G	28.197	1.06807
	2R: 9,113,467	intronic		FBgn0011763	DP transcription factor	Dp-in	-	-	-	-	-	-	1.4e-05	0.175	G	A	-30.1566	-1.14229
Trait	SNP Position	Site Class	Intergenic SNP Location	Flybase ID	Gene Name	SNP Location In Gene	Female P-Value	MAF	0	1	a	a/σG	Male P-Value	MAF	0	1	a	a/σG
P:O ratio	3R: 20,544,596	synonymous		FBgn0039219	CG13630	CG13630:2	1.4e-06	0.1	G	A	0.156007	1.06722	-	-	G	A	-	-
	2L: 3,892,894	intronic		FBgn0000256	cappuccino	capu-in	1.5e-06	0.102564	G	A	0.153878	1.05266	-	-	G	A	-	-
	2L: 4,906,152	intronic		FBgn0031646	CG2837	CG2837-in	1.5e-06	0.102564	T	G	0.153878	1.05266	-	-	T	G	-	-
	2L: 9,063,535	intronic		FBgn0051708	CG31708	CG31708-in	1.5e-06	0.210526	T	A	0.117075	0.800899	-	-	T	A	-	-
	2L: 15,221,919	intergenic	19827	FBgn0259965	Seminal fluid protein 35C		1.5e-06	0.153846	G	T	0.129424	0.885372	-	-	G	T	-	-
	2L: 15,221,919	intergenic	-6810	FBgn0028516	ZnT35C		1.5e-06	0.153846	G	T	0.129424	0.885372	-	-	G	T	-	-
	2L: 15,222,038	intergenic	19946	FBgn0259965	Seminal fluid protein 35C		1.5e-06	0.153846	A	C	0.129424	0.885372	-	-	A	C	-	-
	2L: 15,222,038	intergenic	-6691	FBgn0028516	ZnT35C		1.5e-06	0.153846	A	C	0.129424	0.885372	-	-	A	C	-	-
	3R: 20,544,799	intronic		FBgn0039219	CG13630	CG13630-in	1.6e-06	0.102564	A	G	0.154025	1.05367	-	-	A	G	-	-
	3R: 25,427,401	intronic		FBgn0086361	alphabet	alph-in	1.6e-06	0.184211	T	C	0.121563	0.831597	-	-	T	C	-	-
	2L: 9,063,493	intronic		FBgn0051708	CG31708	CG31708-in	1.8e-06	0.108108	C	A	0.156075	1.06769	-	-	C	A	-	-
	X: 8,370,864	intergenic	760	FBgn0014465	Chorion protein b at 7F		2.6e-06	0.157895	C	G	0.1288	0.881102	-	-	C	G	-	-
	X: 8,370,864	intergenic	-286	FBgn0014466	Chorion protein c at 7F		2.6e-06	0.157895	C	G	0.1288	0.881102	-	-	C	G	-	-
	X: 8,370,864	intronic		FBgn0053223	CG33223	CG33223-in	2.6e-06	0.157895	C	G	0.1288	0.881102	-	-	C	G	-	-
	X: 8,370,867	intergenic	763	FBgn0014465	Chorion protein b at 7F		2.6e-06	0.157895	A	C	0.1288	0.881102	-	-	A	C	-	-
	X: 8,370,867	intergenic	-283	FBgn0014466	Chorion protein c at 7F		2.6e-06	0.157895	A	C	0.1288	0.881102	-	-	A	C	-	-
	X: 8,370,867	intronic		FBgn0053223	CG33223	CG33223-in	2.6e-06	0.157895	A	C	0.1288	0.881102	-	-	A	C	-	-
	2R: 17,007,649	synonymous		FBgn0015721	king-tubby	king-tubby-in	4.4e-06	0.128205	G	A	0.134991	0.923459	-	-	G	A	-	-
	2R: 17,007,649	synonymous		FBgn0034588	CG9394	CG9394-PA	4.4e-06	0.128205	G	A	0.134991	0.923459	-	-	G	A	-	-
	3L: 8,857,952	intronic		FBgn0263930	division abnormally delayed	dally-in	4.4e-06	0.1	G	A	0.150394	1.02883	-	-	G	A	-	-
	3L: 8,857,953	intronic		FBgn0263930	division abnormally delayed	dally-in	4.4e-06	0.1	G	T	0.150394	1.02883	-	-	G	T	-	-
	2L: 2,609,835	intergenic	17060	FBgn0031439	CG15394		4.8e-06	0.128205	C	A	0.134609	0.920846	-	-	C	A	-	-
	2L: 2,609,835	intergenic	-311	FBgn0031440	CG15395		4.8e-06	0.128205	C	A	0.134609	0.920846	-	-	C	A	-	-
	2L: 10,329,981	intronic		FBgn0032221	CG5375	CG5375-in	4.9e-06	0.102564	T	G	0.148249	1.01415	-	-	T	G	-	-
	3L: 8,857,709	intergenic	25766	FBgn0052026	CG32026		4.9e-06	0.102564	T	C	0.148249	1.01415	-	-	T	C	-	-
	3L: 8,857,709	intergenic	-27001	FBgn0020633	Minichromosome maintenance 7		4.9e-06	0.102564	T	C	0.148249	1.01415	-	-	T	C	-	-
	3L: 8,857,709	intronic		FBgn0263930	division abnormally delayed	dally-in	4.9e-06	0.102564	T	C	0.148249	1.01415	-	-	T	C	-	-
	3R: 21,544,829	intronic		FBgn0051092	Lipophorin receptor 2	LpR2-in	5.1e-06	0.102564	A	G	0.148396	1.01516	-	-	A	G	-	-
	3R: 8,696,262	intergenic	11323	FBgn0038088	CG10126		5.7e-06	0.102564	G	T	0.148849	1.01826	-	-	G	T	-	-
	3R: 8,696,262	intergenic	-21455	FBgn0038089	davis-cup		5.7e-06	0.102564	G	T	0.148849	1.01826	-	-	G	T	-	-
	2L: 11,181,474	intergenic	1038	FBgn0032354	CG4788		6.4e-06	0.128205	G	A	0.133272	0.911695	-	-	G	A	-	-
	2L: 11,181,474	intergenic	-29207	FBgn0259750	abrupt		6.4e-06	0.128205	G	A	0.133272	0.911695	-	-	G	A	-	-
	3R: 17,740,248	synonymous		FBgn0038919	CG17843	CG17843-PA	6.7e-06	0.153846	C	A	0.124626	0.852549	-	-	C	A	-	-
	2L: 15,221,810	intergenic	19718	FBgn0259965	Seminal fluid protein 35C		9.1e-06	0.179487	C	T	0.114657	0.784352	-	-	C	T	-	-
	2L: 15,221,810	intergenic	-6919	FBgn0028516	ZnT35C		9.1e-06	0.179487	C	T	0.114657	0.784352	-	-	C	T	-	-
	3L: 13,266,528	intronic		FBgn0023095	capricious	caps-in	9.6e-06	0.105263	G	A	0.146248	1.00047	-	-	G	A	-	-
	2L: 8,214,069	UTR		FBgn0032001	CG8360	CG8360-u3	9.8e-06	0.142857	C	A	0.124756	0.853439	-	-	C	A	-	-
	2R: 16,861,169	intronic		FBgn0034563	CG15649	CG15649-in	1.1e-05	0.111111	C	A	0.145453	0.995026	-	-	C	A	-	-
	2L: 11,826,422	intronic		FBgn0259225	Phosphodiesterase 1c	Pde1c-in	1.2e-05	0.1	T	G	0.0219235	0.149976	-	-	T	G	-	-
	3L: 14,171,314	UTR		FBgn0000411	Dichaete	D-u5	1.2e-05	0.128205	A	G	0.130195	0.890646	-	-	A	G	-	-
	X: 5,509,152	missense		FBgn0250904	CG34434	CG34434-PB	1.2e-05	0.108108	T	C	0.146504	1.00222	-	-	T	C	-	-
	2L: 9,063,561	intronic		FBgn0051708	CG31708	CG31708-in	1.4e-05	0.153846	G	T	0.122556	0.83839	-	-	G	T	-	-
	2L: 9,063,576	intronic		FBgn0051708	CG31708	CG31708-in	1.4e-05	0.1	T	A	0.144404	0.987851	-	-	T	A	-	-
	2L: 4,905,935	intronic		FBgn0031646	CG2837	CG2837-in	0.0001	0.102564	T	G	0.153878	1.05266	-	-	T	G	-	-
	X: 14,380,547	intergenic	-9623	FBgn0030570	CG12540	-	-	-	-	-	-	-	1.2e-05	0.342105	A	G	0.119033	1.2874
	X: 14,380,547	intergenic	6435	FBgn0030569	CG9411	-	-	-	-	-	-	-	1.2e-05	0.342105	A	G	0.119033	1.2874
	3R: 13,469,978	intergenic	-1051	FBgn0051568	transfer RNA:CR31568	-	-	-	-	-	-	-	1.3e-05	0.175	G	A	-0.146612	-1.58568
	3R: 13,469,978	intergenic	12506	FBgn0051573	transfer RNA:CR31573	-	-	-	-	-	-	-	1.3e-05	0.175	G	A	-0.146612	-1.58568
	2R: 5,107,288	intergenic	10119	FBgn0033393	Vacuolar H+ ATPase accessory protein AC45	-	-	-	-	-	-	-	1.4e-05	0.447368	T	C	-0.11666	-1.26173
	2R: 5,107,288	intergenic	-7998	FBgn0010114	hikaru genki	-	-	-	-	-	-	-	1.4e-05	0.447368	T	C	-0.11666	-1.26173
	3L: 16,183,542	intergenic	-7426	FBgn0053687	CG33687	-	-	-	-	-	-	-	1.4e-05	0.194444	T	C	-0.143849	-1.5558
	3L: 16,183,542	intergenic	19062	FBgn0053795	CG33795	-	-	-	-	-	-	-	1.4e-05	0.194444	T	C	-0.143849	-1.5558
	3R: 2,857,962	intergenic	33012	FBgn0260642	Antennapedia	-	-	-	-	-	-	-	1.4e-05	0.179487	G	A	0.146715	1.5868
	3R: 2,857,962	intergenic	-20095	FBgn0024289	Sorbitol dehydrogenase 1	-	-	-	-	-	-	-	1.4e-05	0.179487	G	A	0.146715	1.5868
