# Supplementary material for: Nuclear genomic control of naturally occurring variation in mitochondrial function in Drosophila melanogaster
Source: BMC Genomics. 2012 Nov 22;13:659. doi: 10.1186/1471-2164-13-659 (PMC3526424; doi:10.1186/1471-2164-13-659)
Supplement: Additional file 3 — List of transcripts significantly correlated with mitochondrial respiration and coupling efficiency. This file includes Affymetrix Probe identification number, FlyBase accession number and name of the gene transcript, P-value from the regression analyses, and gene ontology information. [file 1471-2164-13-659-S3.xlsx]

## Sheet: Sheet 1
Additional file 3 - Transcripts significantly correlated with variation in mitochondrial respiration rates and efficiency (regression P-value < 0.01). Correlations results averaged across sexes .
Trait	Probe Set ID	Flybase_ID	Gene Name	Regression p-value	Gene Ontology Biological Process	Gene Ontology Cellular Component	Gene Ontology Molecular Function	Probe Set ID
State 3 respiration rate	1624619_s_at	FBgn0028864 /// FBgn0051780	CG18477 /// CG31780	9.68176e-06	6508 // proteolysis // inferred from electronic annotation /// 6508 // proteolysis // inferred from sequence or structural similarity /// 6520 // amino acid metabolism // inferred from electronic annotation /// 6521 // regulation of amino acid metabolism	---	4252 // serine-type endopeptidase activity // non-traceable author statement /// 4263 // chymotrypsin activity // inferred from electronic annotation /// 4295 // trypsin activity // inferred from electronic annotation /// 8047 // enzyme activator activity	1624619_s_at
	1641131_at	FBgn0038840	CG5621	1.13793e-05	6812 // cation transport // inferred from electronic annotation /// 6813 // potassium ion transport // inferred from electronic annotation /// 7270 // nerve-nerve synaptic transmission // inferred from electronic annotation /// 6811 // ion transport // in	5886 // plasma membrane // inferred from electronic annotation /// 16020 // membrane // inferred from electronic annotation	5234 // glutamate-gated ion channel activity // inferred from electronic annotation /// 5267 // potassium channel activity // inferred from electronic annotation /// 15276 // ligand-gated ion channel activity // inferred from electronic annotation /// 152	1641131_at
	1638424_at	FBgn0039312	CG10514	1.63662e-05	---	---	5515 // protein binding // inferred from physical interaction /// 166 // nucleotide binding // inferred from electronic annotation /// 16301 // kinase activity // inferred from electronic annotation /// 16740 // transferase activity // inferred from elect	1638424_at
	1638733_at	FBgn0038291	CG3984	2.16441e-05	---	---	---	1638733_at
	1625744_at	FBgn0063494	Glutathione S transferase E6	4.91494e-05	6800 // oxygen and reactive oxygen species metabolism // inferred from electronic annotation /// 6952 // defense response // inferred from electronic annotation /// 9636 // response to toxin // inferred from electronic annotation	---	4364 // glutathione transferase activity // inferred from sequence or structural similarity /// 4364 // glutathione transferase activity // inferred from sequence similarity	1625744_at
	1626759_at	---	---	5.69925e-05	---	---	---	1626759_at
	1628915_s_at	FBgn0027593	CG3799	0.000112103	35023 // regulation of Rho protein signal transduction // inferred from electronic annotation	5622 // intracellular // inferred from electronic annotation	5089 // Rho guanyl-nucleotide exchange factor activity // inferred from electronic annotation	1628915_s_at
	1628406_s_at	---	---	0.000125727	15074 // DNA integration // inferred from electronic annotation	---	3677 // DNA binding // inferred from electronic annotation	1628406_s_at
	1638174_at	FBgn0035360	CG1246	0.000416175	---	---	5515 // protein binding // inferred from physical interaction	1638174_at
	1633499_at	FBgn0040074 /// FBgn0053060 /// FBgn0053061	retinin /// CG33060 /// CG33061	0.000546945	---	---	---	1633499_at
	1632720_at	FBgn0004431	Lysozyme X	0.000679022	6952 // defense response // inferred from sequence or structural similarity /// 6960 // antimicrobial humoral response (sensu Protostomia) // non-traceable author statement /// 16998 // cell wall catabolism // inferred from electronic annotation /// 5975	5576 // extracellular region // inferred from electronic annotation	3796 // lysozyme activity // inferred from sequence or structural similarity /// 3796 // lysozyme activity // non-traceable author statement /// 3796 // lysozyme activity // inferred from electronic annotation /// 3824 // catalytic activity // inferred fr	1632720_at
	1624662_at	FBgn0030148	CG3106	0.000761983	---	---	16747 // transferase activity, transferring groups other than amino-acyl groups // inferred from electronic annotation	1624662_at
	1633281_at	FBgn0052776	CG32776	0.000770238	7264 // small GTPase mediated signal transduction // inferred from electronic annotation	16020 // membrane // inferred from electronic annotation	5525 // GTP binding // inferred from sequence or structural similarity /// 16818 // hydrolase activity, acting on acid anhydrides, in phosphorus-containing anhydrides // inferred from electronic annotation /// 166 // nucleotide binding // inferred from el	1633281_at
	1623291_at	FBgn0051673	CG31673	0.000792161	5975 // carbohydrate metabolism // inferred from electronic annotation /// 6564 // L-serine biosynthesis // inferred from electronic annotation /// 8652 // amino acid biosynthesis // inferred from electronic annotation /// 8152 // metabolism // inferred f	---	30267 // glyoxylate reductase (NADP) activity // inferred from sequence or structural similarity /// 16616 // oxidoreductase activity, acting on the CH-OH group of donors, NAD or NADP as acceptor // inferred from electronic annotation /// 51287 // NAD bin	1623291_at
	1629983_at	FBgn0030336	CG1578	0.000885153	---	---	---	1629983_at
	1628671_a_at	FBgn0003432	sallimus	0.00089357	6139 // nucleobase, nucleoside, nucleotide and nucleic acid metabolism // inferred from electronic annotation /// 6936 // muscle contraction // inferred from electronic annotation /// 7010 // cytoskeleton organization and biogenesis // inferred from elect	30018 // Z disc // inferred from mutant phenotype /// 30017 // sarcomere // inferred from direct assay /// 30018 // Z disc // inferred from direct assay /// 5634 // nucleus // inferred from electronic annotation	4687 // myosin light chain kinase activity // inferred from sequence or structural similarity /// 5200 // structural constituent of cytoskeleton // inferred from electronic annotation /// 3779 // actin binding // inferred from mutant phenotype /// 8307 //	1628671_a_at
	1629027_at	FBgn0037291	CG14662	0.000911779	---	---	---	1629027_at
	1636693_at	FBgn0030452	CG4330	0.000913176	5975 // carbohydrate metabolism // inferred from electronic annotation /// 6796 // phosphate metabolism // inferred from electronic annotation /// 6812 // cation transport // inferred from electronic annotation /// 6817 // phosphate transport // inferred	16021 // integral to membrane // inferred from electronic annotation /// 16020 // membrane // inferred from electronic annotation	5316 // high affinity inorganic phosphate:sodium symporter activity // inferred from sequence or structural similarity /// 5215 // transporter activity // inferred from electronic annotation /// 5316 // high affinity inorganic phosphate:sodium symporter a	1636693_at
	1623117_at	FBgn0051781	CG31781	0.00102715	---	---	---	1623117_at
	1629688_at	FBgn0035264	Oseg4	0.00110204	35058 // sensory cilium biogenesis // inferred from sequence or structural similarity /// 35058 // sensory cilium biogenesis // inferred from sequence similarity	---	5488 // binding // inferred from electronic annotation	1629688_at
	1628647_at	FBgn0011294	antennal protein 5	0.00119331	7165 // signal transduction // inferred from electronic annotation	---	8429 // phosphatidylethanolamine binding // inferred from sequence or structural similarity /// 8429 // phosphatidylethanolamine binding // non-traceable author statement /// 19210 // kinase inhibitor activity // inferred from electronic annotation /// 55	1628647_at
	1635544_s_at	---	---	0.00133051	---	---	---	1635544_s_at
	1624626_at	---	---	0.00140873	---	---	---	1624626_at
	1629875_a_at	FBgn0005670	Cytochrome P450-4d1	0.00141125	6118 // electron transport // inferred from electronic annotation /// 8202 // steroid metabolism // inferred from electronic annotation	5792 // microsome // non-traceable author statement /// 16020 // membrane // non-traceable author statement /// 5783 // endoplasmic reticulum // inferred from electronic annotation /// 5792 // microsome // inferred from electronic annotation /// 16020 //	4497 // monooxygenase activity // inferred from electronic annotation /// 16491 // oxidoreductase activity // inferred from electronic annotation /// 5506 // iron ion binding // inferred from electronic annotation /// 20037 // heme binding // inferred fro	1629875_a_at
	1640809_at	FBgn0035241	CG12105	0.00143286	---	---	---	1640809_at
	1638856_at	FBgn0000092	CG2650	0.00156022	7623 // circadian rhythm // inferred from expression pattern /// 48511 // rhythmic process // inferred from electronic annotation	---	---	1638856_at
	1635757_at	FBgn0037163	CG11440	0.00165701	6629 // lipid metabolism // inferred from electronic annotation /// 16311 // dephosphorylation // non-traceable author statement	---	8195 // phosphatidate phosphatase activity // inferred from sequence or structural similarity /// 8195 // phosphatidate phosphatase activity // non-traceable author statement /// 8195 // phosphatidate phosphatase activity // inferred from sequence similar	1635757_at
	1639469_a_at	FBgn0003162	Punch	0.00166018	6144 // purine base metabolism // inferred from electronic annotation /// 6727 // ommochrome biosynthesis // inferred from mutant phenotype /// 6729 // tetrahydrobiopterin biosynthesis // non-traceable author statement /// 6729 // tetrahydrobiopterin bios	5737 // cytoplasm // inferred from electronic annotation	3934 // GTP cyclohydrolase I activity // inferred from sequence or structural similarity /// 3934 // GTP cyclohydrolase I activity // non-traceable author statement /// 42802 // identical protein binding // inferred from physical interaction /// 3824 // c	1639469_a_at
	1633067_at	FBgn0038971	CG13845	0.00173684	---	---	---	1633067_at
	1640231_a_at	FBgn0034493	CG8908	0.00187525	6810 // transport // inferred from sequence or structural similarity /// 6810 // transport // inferred from sequence similarity	43190 // ATP-binding cassette (ABC) transporter complex // inferred from sequence or structural similarity /// 43190 // ATP-binding cassette (ABC) transporter complex // inferred from sequence similarity	166 // nucleotide binding // inferred from electronic annotation /// 5215 // transporter activity // inferred from sequence or structural similarity /// 5524 // ATP binding // inferred from electronic annotation /// 42626 // ATPase activity, coupled to tr	1640231_a_at
	1632539_at	FBgn0063496	Glutathione S transferase E4	0.00191828	6800 // oxygen and reactive oxygen species metabolism // inferred from electronic annotation /// 6952 // defense response // inferred from electronic annotation /// 9636 // response to toxin // inferred from electronic annotation	---	4364 // glutathione transferase activity // inferred from sequence or structural similarity /// 4364 // glutathione transferase activity // inferred from sequence similarity	1632539_at
	1631435_at	FBgn0038582	CG7988	0.00207088	7623 // circadian rhythm // inferred from sequence or structural similarity /// 7623 // circadian rhythm // inferred from sequence similarity	---	---	1631435_at
	1632978_at	FBgn0052207	CG32207	0.00211389	---	---	5515 // protein binding // inferred from physical interaction	1632978_at
	1635975_s_at	---	---	0.00217793	---	---	---	1635975_s_at
	1624137_at	FBgn0031249	CG11911	0.00220484	6508 // proteolysis // non-traceable author statement /// 6508 // proteolysis // inferred from electronic annotation	---	4252 // serine-type endopeptidase activity // inferred from sequence or structural similarity /// 4263 // chymotrypsin activity // non-traceable author statement /// 4295 // trypsin activity // inferred from electronic annotation /// 4252 // serine-type e	1624137_at
	1638282_at	FBgn0031002	CG14196	0.00236518	---	---	15355 // monocarboxylate porter activity // inferred from sequence or structural similarity /// 15355 // monocarboxylate porter activity // inferred from sequence similarity	1638282_at
	1637444_s_at	FBgn0020385	pugilist	0.00244007	8652 // amino acid biosynthesis // inferred from electronic annotation /// 9396 // folic acid and derivative biosynthesis // inferred from electronic annotation /// 105 // histidine biosynthesis // inferred from electronic annotation /// 6164 // purine nu	5737 // cytoplasm // inferred from direct assay	4329 // formate-tetrahydrofolate ligase activity // inferred from sequence or structural similarity /// 4477 // methenyltetrahydrofolate cyclohydrolase activity // inferred from sequence or structural similarity /// 4488 // methylenetetrahydrofolate dehyd	1637444_s_at
	1637886_at	FBgn0034972	CG10339	0.00255731	6810 // transport // inferred from electronic annotation /// 7274 // neuromuscular synaptic transmission // inferred from electronic annotation /// 7398 // ectoderm development // inferred from electronic annotation /// 7399 // nervous system development	---	4091 // carboxylesterase activity // inferred from sequence or structural similarity /// 5102 // receptor binding // inferred from electronic annotation /// 5215 // transporter activity // inferred from electronic annotation /// 4091 // carboxylesterase a	1637886_at
	1635349_a_at	FBgn0004118	nicotinic Acetylcholine Receptor beta 96A	0.00257844	6812 // cation transport // inferred from electronic annotation /// 6936 // muscle contraction // inferred from electronic annotation /// 7270 // nerve-nerve synaptic transmission // inferred from electronic annotation /// 7274 // neuromuscular synaptic t	5887 // integral to plasma membrane // non-traceable author statement /// 5892 // nicotinic acetylcholine-gated receptor-channel complex // inferred from sequence or structural similarity /// 45211 // postsynaptic membrane // inferred from electronic anno	4889 // nicotinic acetylcholine-activated cation-selective channel activity // inferred from sequence or structural similarity /// 15464 // acetylcholine receptor activity // inferred from electronic annotation /// 4872 // receptor activity // inferred fr	1635349_a_at
	1641508_s_at	FBgn0033129	Tetraspanin 42Eh	0.0026958	---	16021 // integral to membrane // inferred from sequence or structural similarity /// 16021 // integral to membrane // inferred from electronic annotation /// 16021 // integral to membrane // inferred from sequence similarity	---	1641508_s_at
	1634486_at	FBgn0050047	CG30047	0.00276487	6508 // proteolysis // inferred from electronic annotation	---	8233 // peptidase activity // inferred from electronic annotation	1634486_at
	1630503_at	FBgn0038349	CG6045	0.00281902	6118 // electron transport // inferred from electronic annotation /// 6144 // purine base metabolism // inferred from electronic annotation /// 6800 // oxygen and reactive oxygen species metabolism // inferred from electronic annotation /// 6952 // defens	---	4854 // xanthine dehydrogenase activity // inferred from sequence or structural similarity /// 5506 // iron ion binding // inferred from electronic annotation /// 9055 // electron carrier activity // inferred from electronic annotation /// 16491 // oxidor	1630503_at
	1635321_at	FBgn0037819	CG14688	0.00292383	---	---	---	1635321_at
	1634440_s_at	FBgn0000567	Ecdysone-induced protein 74EF	0.00298524	6355 // regulation of transcription, DNA-dependent // inferred from sequence or structural similarity /// 6357 // regulation of transcription from RNA polymerase II promoter // inferred from electronic annotation /// 6914 // autophagy // inferred from mut	5634 // nucleus // inferred from sequence or structural similarity /// 5634 // nucleus // non-traceable author statement /// 5634 // nucleus // inferred from electronic annotation /// 5634 // nucleus // inferred from sequence similarity	3700 // transcription factor activity // traceable author statement /// 3704 // specific RNA polymerase II transcription factor activity // inferred from sequence or structural similarity /// 3677 // DNA binding // inferred from electronic annotation ///	1634440_s_at
	1638636_at	FBgn0031703	CG12512	0.00299025	6631 // fatty acid metabolism // inferred from electronic annotation	---	4467 // long-chain-fatty-acid-CoA ligase activity // inferred from sequence or structural similarity /// 4467 // long-chain-fatty-acid-CoA ligase activity // inferred from sequence similarity	1638636_at
	1639482_a_at	FBgn0052549	CG32549	0.00303968	6139 // nucleobase, nucleoside, nucleotide and nucleic acid metabolism // inferred from sequence or structural similarity /// 6144 // purine base metabolism // inferred from electronic annotation /// 6139 // nucleobase, nucleoside, nucleotide and nucleic	5829 // cytosol // inferred from sequence or structural similarity /// 5829 // cytosol // inferred from sequence similarity	8253 // 5'-nucleotidase activity // inferred from sequence or structural similarity /// 8253 // 5'-nucleotidase activity // inferred from sequence similarity	1639482_a_at
	1622906_at	FBgn0033630	CG13200	0.00325169	---	---	---	1622906_at
	1625235_at	FBgn0033792	CG13325	0.00333427	---	---	16747 // transferase activity, transferring groups other than amino-acyl groups // inferred from electronic annotation	1625235_at
	1634125_at	FBgn0050440	CG30440	0.00333462	165 // MAPKKK cascade // inferred from electronic annotation /// 7186 // G-protein coupled receptor protein signaling pathway // inferred from electronic annotation /// 7242 // intracellular signaling cascade // inferred from electronic annotation /// 350	5622 // intracellular // inferred from electronic annotation	5085 // guanyl-nucleotide exchange factor activity // inferred from sequence or structural similarity /// 5085 // guanyl-nucleotide exchange factor activity // inferred from electronic annotation /// 5089 // Rho guanyl-nucleotide exchange factor activity	1634125_at
	1641659_s_at	FBgn0039697	CG7834	0.00342586	6118 // electron transport // inferred from electronic annotation /// 6119 // oxidative phosphorylation // inferred from sequence or structural similarity /// 6119 // oxidative phosphorylation // inferred from sequence similarity	17133 // electron transfer flavoprotein complex (sensu Eukaryota) // inferred from sequence or structural similarity /// 17133 // electron transfer flavoprotein complex (sensu Eukaryota) // inferred from sequence similarity	9055 // electron carrier activity // inferred from sequence or structural similarity /// 16491 // oxidoreductase activity // inferred from electronic annotation /// 9055 // electron carrier activity // inferred from electronic annotation /// 9055 // elect	1641659_s_at
	1638021_at	FBgn0027584	CG4757	0.00365367	---	---	4091 // carboxylesterase activity // inferred from sequence or structural similarity /// 4759 // serine esterase activity // inferred from electronic annotation /// 16787 // hydrolase activity // inferred from electronic annotation /// 4091 // carboxylest	1638021_at
	1639637_a_at	FBgn0034997	CG3376	0.00382602	6685 // sphingomyelin catabolism // inferred from electronic annotation	---	4767 // sphingomyelin phosphodiesterase activity // inferred from sequence or structural similarity /// 16787 // hydrolase activity // inferred from electronic annotation /// 4767 // sphingomyelin phosphodiesterase activity // inferred from electronic ann	1639637_a_at
	1632123_at	FBgn0032915	CG12050	0.00383976	---	---	---	1632123_at
	1626638_at	FBgn0032391	escl	0.00384623	6139 // nucleobase, nucleoside, nucleotide and nucleic acid metabolism // inferred from electronic annotation /// 6357 // regulation of transcription from RNA polymerase II promoter // inferred from electronic annotation /// 6366 // transcription from RNA	5700 // polytene chromosome // non-traceable author statement	5515 // protein binding // non-traceable author statement /// 30528 // transcription regulator activity // inferred from electronic annotation	1626638_at
	1626255_at	FBgn0035167	Gustatory receptor 61a	0.00386496	50909 // sensory perception of taste // non-traceable author statement	16021 // integral to membrane // non-traceable author statement	8527 // taste receptor activity // non-traceable author statement	1626255_at
	1632170_a_at	FBgn0037831	CG14685	0.00390029	---	---	---	1632170_a_at
	1641190_at	FBgn0035666	Jonah 65Aii	0.00400188	6508 // proteolysis // non-traceable author statement	---	4252 // serine-type endopeptidase activity // inferred from sequence or structural similarity /// 4252 // serine-type endopeptidase activity // non-traceable author statement /// 4263 // chymotrypsin activity // inferred from electronic annotation /// 429	1641190_at
	1639641_at	FBgn0035781	CG8560	0.00411353	6508 // proteolysis // inferred from electronic annotation	---	4180 // carboxypeptidase activity // non-traceable author statement /// 4182 // carboxypeptidase A activity // inferred from electronic annotation /// 4180 // carboxypeptidase activity // inferred from electronic annotation	1639641_at
	1623772_a_at	FBgn0035132	methuselah-like 10	0.00414999	6950 // response to stress // inferred from sequence or structural similarity /// 7186 // G-protein coupled receptor protein signaling pathway // inferred from sequence or structural similarity /// 8340 // determination of adult life span // inferred from	16021 // integral to membrane // inferred from sequence or structural similarity /// 16021 // integral to membrane // non-traceable author statement /// 16021 // integral to membrane // inferred from sequence similarity	4930 // G-protein coupled receptor activity // inferred from sequence or structural similarity /// 4930 // G-protein coupled receptor activity // inferred from sequence similarity	1623772_a_at
	1627881_at	FBgn0004579	spalt major	0.00433788	7379 // segment specification // non-traceable author statement /// 7423 // sensory organ development // inferred from mutant phenotype /// 7424 // tracheal system development (sensu Insecta) // inferred from mutant phenotype /// 7424 // tracheal system d	5634 // nucleus // non-traceable author statement /// 5622 // intracellular // inferred from electronic annotation /// 5634 // nucleus // inferred from electronic annotation	3676 // nucleic acid binding // inferred from electronic annotation /// 3704 // specific RNA polymerase II transcription factor activity // non-traceable author statement /// 8270 // zinc ion binding // inferred from electronic annotation /// 30528 // tra	1627881_at
	1625466_at	FBgn0037478	CG2656	0.00434477	---	---	5524 // ATP binding // inferred from electronic annotation /// 17076 // purine nucleotide binding // inferred from sequence or structural similarity /// 166 // nucleotide binding // inferred from electronic annotation /// 17076 // purine nucleotide bindin	1625466_at
	1638378_at	FBgn0032139	CG13116	0.00438487	---	---	---	1638378_at
	1635494_at	FBgn0000165	Black cells	0.00439597	6810 // transport // inferred from electronic annotation /// 6952 // defense response // non-traceable author statement /// 9611 // response to wounding // inferred from mutant phenotype /// 9613 // response to pest, pathogen or parasite // inferred from	---	4503 // monophenol monooxygenase activity // inferred from sequence or structural similarity /// 4503 // monophenol monooxygenase activity // non-traceable author statement /// 4503 // monophenol monooxygenase activity // traceable author statement /// 53	1635494_at
	1633048_at	FBgn0033367	CG8193	0.00451253	6810 // transport // inferred from electronic annotation /// 6952 // defense response // non-traceable author statement /// 8152 // metabolism // inferred from electronic annotation /// 6583 // melanin biosynthesis from tyrosine // inferred from sequence	5576 // extracellular region // inferred from direct assay	4503 // monophenol monooxygenase activity // inferred from sequence or structural similarity /// 4503 // monophenol monooxygenase activity // non-traceable author statement /// 5344 // oxygen transporter activity // inferred from electronic annotation ///	1633048_at
	1635207_at	FBgn0052557	CG32557	0.00472331	6952 // defense response // inferred from electronic annotation /// 9636 // response to toxin // inferred from electronic annotation	---	5507 // copper ion binding // inferred from sequence or structural similarity /// 8471 // laccase activity // inferred from sequence or structural similarity /// 5507 // copper ion binding // inferred from electronic annotation /// 16491 // oxidoreductase	1635207_at
	1637662_at	FBgn0053548	msta	0.00479265	---	---	---	1637662_at
	1641268_at	FBgn0035941	CG13313	0.00480916	---	---	---	1641268_at
	1639338_at	FBgn0031248	CG11912	0.00490246	6508 // proteolysis // non-traceable author statement /// 6508 // proteolysis // inferred from electronic annotation	---	4252 // serine-type endopeptidase activity // inferred from sequence or structural similarity /// 4252 // serine-type endopeptidase activity // non-traceable author statement /// 4263 // chymotrypsin activity // inferred from electronic annotation /// 429	1639338_at
	1627361_at	---	---	0.00490647	---	---	---	1627361_at
	1637129_at	FBgn0068150 /// FBgn0063497	GstE3 /// Glutathione S transferase E3	0.00494126	---	---	---	1637129_at
	1630486_at	FBgn0025679	Bteb2	0.00511889	6357 // regulation of transcription from RNA polymerase II promoter // inferred from electronic annotation	5634 // nucleus // non-traceable author statement /// 5622 // intracellular // inferred from electronic annotation	3676 // nucleic acid binding // inferred from electronic annotation /// 3702 // RNA polymerase II transcription factor activity // non-traceable author statement /// 8270 // zinc ion binding // inferred from electronic annotation	1630486_at
	1640666_at	FBgn0051205	CG31205	0.00521056	6508 // proteolysis // inferred from electronic annotation	---	4263 // chymotrypsin activity // inferred from electronic annotation /// 4295 // trypsin activity // inferred from electronic annotation	1640666_at
	1641434_at	FBgn0052695	CG32695	0.00525619	---	---	---	1641434_at
	1635313_at	FBgn0038431	CG10405	0.00535884	6508 // proteolysis // non-traceable author statement /// 6508 // proteolysis // inferred from electronic annotation	---	4252 // serine-type endopeptidase activity // inferred from sequence or structural similarity /// 4263 // chymotrypsin activity // inferred from electronic annotation /// 4295 // trypsin activity // non-traceable author statement /// 4252 // serine-type e	1635313_at
	1638387_at	FBgn0041702	CG15107	0.00554016	---	---	---	1638387_at
	1641479_at	FBgn0033798	CG15870	0.00580897	---	---	---	1641479_at
	1639834_at	FBgn0038660 /// FBgn0064440	CG14291 /// GA12883	0.00593768	6790 // sulfur metabolism // inferred from electronic annotation /// 8152 // metabolism // inferred from electronic annotation	---	8484 // sulfuric ester hydrolase activity // inferred from electronic annotation /// 16250 // N-sulfoglucosamine sulfohydrolase activity // inferred from sequence or structural similarity /// 16250 // N-sulfoglucosamine sulfohydrolase activity // inferred	1639834_at
	1628980_s_at	FBgn0036058	CG6707	0.00602867	---	---	5515 // protein binding // inferred from physical interaction	1628980_s_at
	1636353_s_at	FBgn0037612	CG8112	0.00604962	8203 // cholesterol metabolism // inferred from electronic annotation	---	4772 // sterol O-acyltransferase activity // inferred from sequence or structural similarity /// 4772 // sterol O-acyltransferase activity // inferred from sequence similarity	1636353_s_at
	1625763_at	FBgn0031263	CG2789	0.00609638	6629 // lipid metabolism // inferred from electronic annotation /// 6732 // coenzyme metabolism // inferred from electronic annotation /// 6869 // lipid transport // inferred from electronic annotation /// 51189 // prosthetic group metabolism // inferred	5740 // mitochondrial envelope // inferred from sequence or structural similarity /// 16021 // integral to membrane // inferred from electronic annotation /// 5740 // mitochondrial envelope // inferred from sequence similarity	5215 // transporter activity // inferred from electronic annotation /// 8503 // benzodiazepine receptor activity // inferred from sequence or structural similarity /// 8503 // benzodiazepine receptor activity // inferred from sequence similarity	1625763_at
	1641360_at	FBgn0036356	CG10222	0.00644136	---	---	5515 // protein binding // inferred from physical interaction /// 166 // nucleotide binding // inferred from electronic annotation	1641360_at
	1633237_at	FBgn0020416	Imaginal disc growth factor 1	0.00644171	7165 // signal transduction // inferred from electronic annotation /// 7267 // cell-cell signaling // inferred from electronic annotation /// 7444 // imaginal disc development // inferred from direct assay /// 8152 // metabolism // inferred from electroni	5576 // extracellular region // inferred from direct assay /// 5576 // extracellular region // non-traceable author statement	4568 // chitinase activity // inferred from sequence or structural similarity /// 8084 // imaginal disc growth factor activity // inferred from direct assay /// 16799 // hydrolase activity, hydrolyzing N-glycosyl compounds // inferred from electronic anno	1633237_at
	1639498_a_at	FBgn0000099	apterous	0.00699683	6350 // transcription // inferred from mutant phenotype /// 6350 // transcription // traceable author statement /// 6357 // regulation of transcription from RNA polymerase II promoter // inferred from electronic annotation /// 7398 // ectoderm development	5634 // nucleus // inferred from direct assay /// 5634 // nucleus // non-traceable author statement /// 5654 // nucleoplasm // inferred from electronic annotation /// 5634 // nucleus // inferred from electronic annotation	3677 // DNA binding // inferred from electronic annotation /// 3700 // transcription factor activity // inferred from electronic annotation /// 3704 // specific RNA polymerase II transcription factor activity // inferred from sequence or structural simila	1639498_a_at
	1626645_at	FBgn0035767	CG8596	0.0072933	6810 // transport // inferred from electronic annotation	16021 // integral to membrane // inferred from electronic annotation /// 16020 // membrane // inferred from electronic annotation	5215 // transporter activity // inferred from electronic annotation	1626645_at
	1632021_at	FBgn0033980	Cyp6a20	0.00797893	6118 // electron transport // inferred from electronic annotation /// 8202 // steroid metabolism // inferred from electronic annotation	5792 // microsome // non-traceable author statement /// 16020 // membrane // non-traceable author statement /// 16020 // membrane // inferred from electronic annotation	4497 // monooxygenase activity // inferred from electronic annotation /// 16491 // oxidoreductase activity // inferred from electronic annotation /// 5506 // iron ion binding // inferred from electronic annotation /// 20037 // heme binding // inferred fro	1632021_at
	1638492_at	FBgn0035190	CG13913	0.00808719	16043 // cell organization and biogenesis // inferred from electronic annotation	---	3779 // actin binding // inferred from electronic annotation /// 5515 // protein binding // inferred from physical interaction	1638492_at
	1624384_at	FBgn0033353	CG13749	0.00814152	---	---	---	1624384_at
	1635483_at	FBgn0028544	CG16884	0.00831323	---	---	---	1635483_at
	1627936_s_at	---	---	0.00832717	---	---	---	1627936_s_at
	1632212_at	FBgn0032900	CG14401	0.0085253	---	---	---	1632212_at
	1636923_a_at	FBgn0033246	CG11198	0.00870103	6633 // fatty acid biosynthesis // inferred from electronic annotation /// 8152 // metabolism // inferred from electronic annotation	9343 // biotin carboxylase complex // inferred from electronic annotation	3989 // acetyl-CoA carboxylase activity // inferred from sequence or structural similarity /// 4075 // biotin carboxylase activity // inferred from electronic annotation /// 5524 // ATP binding // inferred from electronic annotation /// 9374 // biotin bin	1636923_a_at
	1630515_s_at	FBgn0001114	Glutactin	0.00870786	---	5604 // basement membrane // inferred from direct assay /// 5604 // basement membrane // non-traceable author statement	3824 // catalytic activity // inferred from electronic annotation /// 5509 // calcium ion binding // non-traceable author statement /// 5509 // calcium ion binding // inferred from electronic annotation	1630515_s_at
	1631496_at	FBgn0035006	CG4563	0.00877271	8152 // metabolism // inferred from electronic annotation	---	16207 // 4-coumarate-CoA ligase activity // inferred from sequence or structural similarity /// 16874 // ligase activity // inferred from electronic annotation /// 5515 // protein binding // inferred from physical interaction /// 3824 // catalytic activit	1631496_at
	1626413_at	FBgn0030479	Rbp1-like	0.00889008	398 // nuclear mRNA splicing, via spliceosome // inferred from sequence or structural similarity /// 6376 // mRNA splice site selection // inferred from sequence or structural similarity /// 398 // nuclear mRNA splicing, via spliceosome // inferred from s	5681 // spliceosome complex // inferred from sequence or structural similarity /// 5681 // spliceosome complex // inferred from sequence similarity	166 // nucleotide binding // inferred from electronic annotation /// 3676 // nucleic acid binding // inferred from electronic annotation /// 3723 // RNA binding // inferred from electronic annotation	1626413_at
	1626734_at	FBgn0034247	CG6484	0.00895315	5975 // carbohydrate metabolism // inferred from electronic annotation /// 8643 // carbohydrate transport // inferred from electronic annotation /// 6810 // transport // inferred from electronic annotation	16020 // membrane // inferred from electronic annotation /// 16021 // integral to membrane // inferred from electronic annotation	5351 // sugar porter activity // inferred from electronic annotation /// 5355 // glucose transporter activity // inferred from sequence or structural similarity /// 5215 // transporter activity // inferred from electronic annotation /// 5355 // glucose tr	1626734_at
	1639550_a_at	FBgn0029939	CG9650	0.00904328	6139 // nucleobase, nucleoside, nucleotide and nucleic acid metabolism // inferred from electronic annotation /// 6357 // regulation of transcription from RNA polymerase II promoter // inferred from electronic annotation /// 6366 // transcription from RNA	5634 // nucleus // inferred from electronic annotation /// 5622 // intracellular // inferred from electronic annotation	3676 // nucleic acid binding // inferred from electronic annotation /// 8270 // zinc ion binding // inferred from electronic annotation /// 30528 // transcription regulator activity // inferred from electronic annotation /// 46872 // metal ion binding //	1639550_a_at
	1624824_at	FBgn0023197	Jonah 74E	0.00926975	6508 // proteolysis // non-traceable author statement	---	4263 // chymotrypsin activity // inferred from sequence or structural similarity /// 4263 // chymotrypsin activity // non-traceable author statement /// 4295 // trypsin activity // inferred from electronic annotation /// 4263 // chymotrypsin activity // i	1624824_at
	1630815_at	FBgn0032008	CG14277	0.00936317	---	---	---	1630815_at
	1641212_a_at	FBgn0052030	CG32030	0.00937773	16043 // cell organization and biogenesis // inferred from electronic annotation /// 30036 // actin cytoskeleton organization and biogenesis // inferred from electronic annotation /// 6350 // transcription // inferred from electronic annotation /// 6355 /	5634 // nucleus // inferred from electronic annotation	3779 // actin binding // inferred from sequence or structural similarity /// 3779 // actin binding // inferred from electronic annotation /// 5488 // binding // inferred from electronic annotation /// 3677 // DNA binding // inferred from electronic annota	1641212_a_at
	1629070_at	FBgn0037386	CG1208	0.0095475	5975 // carbohydrate metabolism // inferred from electronic annotation /// 8643 // carbohydrate transport // inferred from electronic annotation /// 6810 // transport // inferred from electronic annotation	16020 // membrane // inferred from electronic annotation /// 16021 // integral to membrane // inferred from electronic annotation	5351 // sugar porter activity // inferred from electronic annotation /// 5355 // glucose transporter activity // inferred from sequence or structural similarity /// 5215 // transporter activity // inferred from electronic annotation /// 5355 // glucose tr	1629070_at
	1627225_at	FBgn0031760	Tetraspanin 26A	0.00956619	7165 // signal transduction // inferred from electronic annotation /// 16337 // cell-cell adhesion // inferred from electronic annotation	16021 // integral to membrane // inferred from sequence or structural similarity /// 16021 // integral to membrane // inferred from electronic annotation /// 16021 // integral to membrane // inferred from sequence similarity	5102 // receptor binding // inferred from electronic annotation	1627225_at
	1639069_at	FBgn0053503	Cyp12d1-d	0.00962115	6118 // electron transport // inferred from electronic annotation /// 6118 // electron transport // inferred from sequence or structural similarity	5739 // mitochondrion // inferred from sequence or structural similarity /// 5739 // mitochondrion // inferred from electronic annotation /// 16020 // membrane // inferred from electronic annotation /// 5739 // mitochondrion // inferred from sequence simi	4497 // monooxygenase activity // inferred from electronic annotation /// 16491 // oxidoreductase activity // inferred from electronic annotation /// 16491 // oxidoreductase activity // inferred from sequence or structural similarity /// 20037 // heme bin	1639069_at
	1638756_at	FBgn0038850	CG17279	0.00962401	---	---	---	1638756_at
	1640755_at	FBgn0013772	Cytochrome P450-6a8	0.00964949	6118 // electron transport // inferred from electronic annotation /// 8202 // steroid metabolism // inferred from electronic annotation /// 17143 // insecticide metabolism // inferred from direct assay /// 48252 // lauric acid metabolism // inferred from	5792 // microsome // non-traceable author statement /// 16020 // membrane // non-traceable author statement /// 5783 // endoplasmic reticulum // inferred from electronic annotation /// 5792 // microsome // inferred from electronic annotation /// 16020 //	4497 // monooxygenase activity // inferred from electronic annotation /// 8393 // fatty acid (omega-1)-hydroxylase activity // inferred from direct assay /// 16491 // oxidoreductase activity // inferred from electronic annotation /// 5506 // iron ion bind	1640755_at
	1630320_at	FBgn0010357	Trypsin	0.00984659	6508 // proteolysis // non-traceable author statement /// 6508 // proteolysis // inferred from electronic annotation	5576 // extracellular region // non-traceable author statement	4263 // chymotrypsin activity // inferred from electronic annotation /// 4295 // trypsin activity // non-traceable author statement /// 4252 // serine-type endopeptidase activity // inferred from electronic annotation /// 4295 // trypsin activity // infer	1630320_at
Trait	Probe Set ID	Flybase_ID	Gene Name	Regression p-value	Gene Ontology Biological Process	Gene Ontology Cellular Component	Gene Ontology Molecular Function	Probe Set ID
State 4 respiration rate	1639798_at	FBgn0014343	mirror	4.75217e-05	1700 // embryonic development (sensu Insecta) // inferred from expression pattern /// 1700 // embryonic development (sensu Insecta) // inferred from mutant phenotype /// 1745 // compound eye morphogenesis (sensu Endopterygota) // inferred from mutant phen	5634 // nucleus // inferred from sequence or structural similarity /// 5634 // nucleus // inferred from electronic annotation /// 5634 // nucleus // inferred from sequence similarity	3700 // transcription factor activity // inferred from sequence or structural similarity /// 3700 // transcription factor activity // non-traceable author statement /// 5515 // protein binding // inferred from sequence or structural similarity /// 16563 /	1639798_at
	1625082_a_at	FBgn0033047	CG7882	0.000126344	5975 // carbohydrate metabolism // inferred from electronic annotation /// 8643 // carbohydrate transport // inferred from electronic annotation	16020 // membrane // inferred from electronic annotation /// 16021 // integral to membrane // inferred from electronic annotation	5351 // sugar porter activity // inferred from electronic annotation /// 5355 // glucose transporter activity // inferred from sequence or structural similarity /// 5355 // glucose transporter activity // inferred from sequence similarity	1625082_a_at
	1625389_at	FBgn0035830	CG8209	0.000199379	---	5622 // intracellular // inferred from electronic annotation	3676 // nucleic acid binding // inferred from electronic annotation /// 8270 // zinc ion binding // inferred from electronic annotation	1625389_at
	1630375_at	FBgn0030993	Mec2	0.00028682	7010 // cytoskeleton organization and biogenesis // inferred from electronic annotation	16020 // membrane // inferred from electronic annotation	5200 // structural constituent of cytoskeleton // inferred from electronic annotation	1630375_at
	1634877_at	FBgn0039807	CG15546	0.000623424	---	---	5515 // protein binding // inferred from physical interaction	1634877_at
	1639054_s_at	---	---	0.000873962	---	---	---	1639054_s_at
	1636750_s_at	FBgn0036382	CG13737	0.000983762	---	---	---	1636750_s_at
	1624159_at	FBgn0033775	Cyp9h1	0.00139963	6118 // electron transport // inferred from electronic annotation	5792 // microsome // non-traceable author statement /// 16020 // membrane // non-traceable author statement /// 16020 // membrane // inferred from electronic annotation	4497 // monooxygenase activity // inferred from electronic annotation /// 16491 // oxidoreductase activity // inferred from electronic annotation /// 5506 // iron ion binding // inferred from electronic annotation /// 20037 // heme binding // inferred fro	1624159_at
	1633637_at	FBgn0036550	CG17026	0.00165599	6644 // phospholipid metabolism // inferred from electronic annotation /// 7242 // intracellular signaling cascade // inferred from electronic annotation /// 16311 // dephosphorylation // non-traceable author statement	---	8934 // inositol-1(or 4)-monophosphatase activity // inferred from sequence or structural similarity /// 8934 // inositol-1(or 4)-monophosphatase activity // non-traceable author statement /// 8934 // inositol-1(or 4)-monophosphatase activity // inferred	1633637_at
	1627119_at	FBgn0036022	CG8329	0.00188168	6508 // proteolysis // non-traceable author statement /// 6508 // proteolysis // inferred from electronic annotation	---	4263 // chymotrypsin activity // inferred from sequence or structural similarity /// 4263 // chymotrypsin activity // non-traceable author statement /// 4295 // trypsin activity // inferred from electronic annotation /// 4252 // serine-type endopeptidase	1627119_at
	1628907_at	FBgn0017482	Type III alcohol dehydrogenase	0.00221477	5975 // carbohydrate metabolism // inferred from electronic annotation /// 7277 // pole cell development // inferred from mutant phenotype /// 8152 // metabolism // inferred from electronic annotation /// 19438 // aromatic compound biosynthesis // inferre	5737 // cytoplasm // inferred from electronic annotation /// 18994 // polar granule // traceable author statement /// 45495 // pole plasm // traceable author statement	4022 // alcohol dehydrogenase activity // non-traceable author statement /// 5506 // iron ion binding // inferred from electronic annotation /// 3934 // GTP cyclohydrolase I activity // inferred from electronic annotation /// 16491 // oxidoreductase activ	1628907_at
	1640355_at	FBgn0038484	CG5246	0.00228306	6508 // proteolysis // non-traceable author statement	---	4252 // serine-type endopeptidase activity // inferred from sequence or structural similarity /// 4252 // serine-type endopeptidase activity // non-traceable author statement /// 4263 // chymotrypsin activity // inferred from electronic annotation /// 429	1640355_at
	1625323_at	FBgn0052397	CG32397	0.00304573	---	---	---	1625323_at
	1623864_at	FBgn0036117	CG6321	0.00314245	6520 // amino acid metabolism // inferred from electronic annotation /// 9058 // biosynthesis // inferred from electronic annotation	---	8483 // transaminase activity // inferred from electronic annotation /// 16740 // transferase activity // inferred from electronic annotation /// 16769 // transferase activity, transferring nitrogenous groups // inferred from electronic annotation	1623864_at
	1639364_at	FBgn0001285	Jonah 44E	0.00318278	6508 // proteolysis // non-traceable author statement /// 6508 // proteolysis // inferred from electronic annotation	---	4263 // chymotrypsin activity // inferred from sequence or structural similarity /// 4263 // chymotrypsin activity // non-traceable author statement /// 4295 // trypsin activity // inferred from electronic annotation /// 4252 // serine-type endopeptidase	1639364_at
	1635952_at	FBgn0011296	lethal (2) essential for life	0.00320572	6457 // protein folding // inferred from electronic annotation /// 6950 // response to stress // inferred from electronic annotation /// 6952 // defense response // inferred from electronic annotation /// 9408 // response to heat // non-traceable author s	---	42802 // identical protein binding // inferred from physical interaction	1635952_at
	1630958_at	FBgn0036805 /// FBgn0068178	Chmp1 /// Chmp1	0.00323294	15031 // protein transport // inferred from electronic annotation	---	---	1630958_at
	1635315_at	---	---	0.00342972	---	---	---	1635315_at
	1624413_at	FBgn0039613	CG14527	0.00344894	6508 // proteolysis // inferred from electronic annotation	16020 // membrane // inferred from electronic annotation	4222 // metalloendopeptidase activity // inferred from sequence or structural similarity /// 4245 // neprilysin activity // inferred from electronic annotation /// 8270 // zinc ion binding // inferred from electronic annotation /// 4222 // metalloendopept	1624413_at
	1629469_s_at	FBgn0036316	CG10960	0.00354729	5975 // carbohydrate metabolism // inferred from electronic annotation /// 8643 // carbohydrate transport // inferred from electronic annotation /// 6810 // transport // inferred from electronic annotation	16020 // membrane // inferred from electronic annotation /// 16021 // integral to membrane // inferred from electronic annotation	5351 // sugar porter activity // inferred from electronic annotation /// 5355 // glucose transporter activity // inferred from sequence or structural similarity /// 5215 // transporter activity // inferred from electronic annotation /// 5355 // glucose tr	1629469_s_at
	1641422_at	FBgn0027655	huntingtin	0.00358282	6508 // proteolysis // inferred from electronic annotation /// 8088 // axon cargo transport // non-traceable author statement	5737 // cytoplasm // non-traceable author statement	4182 // carboxypeptidase A activity // inferred from electronic annotation /// 5515 // protein binding // non-traceable author statement /// 8017 // microtubule binding // non-traceable author statement /// 5488 // binding // inferred from electronic anno	1641422_at
	1635541_s_at	FBgn0043070	Misexpression suppressor of KSR 2	0.0043402	30154 // cell differentiation // inferred from electronic annotation	---	---	1635541_s_at
	1629546_at	FBgn0038972	CG7054	0.00449436	7165 // signal transduction // inferred from electronic annotation	---	8429 // phosphatidylethanolamine binding // inferred from sequence or structural similarity /// 19210 // kinase inhibitor activity // inferred from electronic annotation /// 5515 // protein binding // inferred from physical interaction /// 8429 // phospha	1629546_at
	1629014_s_at	FBgn0037298	CG2604	0.00490474	---	---	---	1629014_s_at
	1624613_at	FBgn0043455	CG5986	0.00504572	---	---	---	1624613_at
	1641082_at	FBgn0030028	Companion of reaper	0.0051356	8630 // DNA damage response, signal transduction resulting in induction of apoptosis // non-traceable author statement	---	5515 // protein binding // inferred from physical interaction	1641082_at
	1627078_at	FBgn0034716	Organic anion transporting polypeptide 58Dc	0.00547918	15711 // organic anion transport // inferred from sequence or structural similarity /// 6810 // transport // inferred from electronic annotation /// 15711 // organic anion transport // inferred from sequence similarity	16021 // integral to membrane // inferred from sequence or structural similarity /// 16020 // membrane // inferred from electronic annotation /// 16021 // integral to membrane // inferred from sequence similarity	8514 // organic anion transporter activity // inferred from sequence or structural similarity /// 15347 // sodium-independent organic anion transporter activity // inferred from sequence or structural similarity /// 5215 // transporter activity // inferre	1627078_at
	1639885_at	FBgn0011723	brachyenteron	0.00553218	1700 // embryonic development (sensu Insecta) // non-traceable author statement /// 1709 // cell fate determination // traceable author statement /// 6355 // regulation of transcription, DNA-dependent // inferred from sequence or structural similarity ///	5634 // nucleus // inferred from direct assay /// 5634 // nucleus // inferred from sequence or structural similarity /// 5634 // nucleus // non-traceable author statement /// 5634 // nucleus // inferred from sequence similarity	3677 // DNA binding // inferred from sequence or structural similarity /// 3700 // transcription factor activity // inferred from sequence or structural similarity /// 3677 // DNA binding // inferred from sequence similarity /// 3700 // transcription fact	1639885_at
	1626875_at	FBgn0040378	CG13758	0.00562899	7186 // G-protein coupled receptor protein signaling pathway // inferred from sequence or structural similarity /// 7623 // circadian rhythm // inferred from mutant phenotype /// 48512 // circadian behavior // inferred from mutant phenotype /// 7218 // ne	16021 // integral to membrane // inferred from sequence or structural similarity /// 16020 // membrane // inferred from electronic annotation /// 16021 // integral to membrane // inferred from electronic annotation /// 16021 // integral to membrane // non	1633 // secretin-like receptor activity // inferred from sequence or structural similarity /// 4930 // G-protein coupled receptor activity // inferred from sequence or structural similarity /// 4930 // G-protein coupled receptor activity // non-traceable	1626875_at
	1635330_at	FBgn0034887	CG5428	0.00567574	---	---	8146 // sulfotransferase activity // inferred from sequence or structural similarity /// 8146 // sulfotransferase activity // inferred from electronic annotation /// 8146 // sulfotransferase activity // inferred from sequence similarity	1635330_at
	1632487_at	FBgn0037942	CG14721	0.00597051	6772 // thiamin metabolism // inferred from electronic annotation /// 9229 // thiamin diphosphate biosynthesis // inferred from electronic annotation	---	4788 // thiamin diphosphokinase activity // inferred from sequence or structural similarity /// 5524 // ATP binding // inferred from electronic annotation /// 4788 // thiamin diphosphokinase activity // inferred from electronic annotation /// 4788 // thia	1632487_at
	1638544_at	FBgn0033429	CG12929	0.0062114	---	---	---	1638544_at
	1631576_at	FBgn0030005	CG2120	0.00625106	6139 // nucleobase, nucleoside, nucleotide and nucleic acid metabolism // inferred from electronic annotation /// 6357 // regulation of transcription from RNA polymerase II promoter // inferred from electronic annotation /// 6366 // transcription from RNA	5634 // nucleus // inferred from electronic annotation	3676 // nucleic acid binding // inferred from electronic annotation /// 8270 // zinc ion binding // inferred from electronic annotation /// 30528 // transcription regulator activity // inferred from electronic annotation	1631576_at
	1641731_at	FBgn0037832	CG14686	0.00634279	---	---	---	1641731_at
	1633717_a_at	FBgn0035213	CG2199	0.00635174	---	5634 // nucleus // inferred from electronic annotation /// 5622 // intracellular // inferred from electronic annotation	3676 // nucleic acid binding // inferred from electronic annotation /// 8270 // zinc ion binding // inferred from electronic annotation /// 46872 // metal ion binding // inferred from electronic annotation	1633717_a_at
	1637857_at	FBgn0040104	lectin-24A	0.00640645	7283 // spermatogenesis // inferred from electronic annotation	---	5534 // galactose binding // inferred from sequence or structural similarity /// 5534 // galactose binding // inferred from sequence similarity	1637857_at
	1641280_at	FBgn0033366	Ance-4	0.00650039	6508 // proteolysis // inferred from electronic annotation	16020 // membrane // inferred from electronic annotation	4246 // peptidyl-dipeptidase A activity // non-traceable author statement /// 4246 // peptidyl-dipeptidase A activity // inferred from electronic annotation	1641280_at
	1634189_at	FBgn0032700	CG10338	0.00652629	---	---	---	1634189_at
	1632789_at	FBgn0034732	CG3701	0.00662218	6812 // cation transport // inferred from electronic annotation /// 6874 // calcium ion homeostasis // inferred from electronic annotation	5890 // sodium:potassium-exchanging ATPase complex // inferred from sequence or structural similarity /// 5890 // sodium:potassium-exchanging ATPase complex // inferred from sequence similarity	5391 // sodium:potassium-exchanging ATPase activity // inferred from sequence or structural similarity /// 5524 // ATP binding // inferred from electronic annotation /// 5391 // sodium:potassium-exchanging ATPase activity // inferred from sequence similar	1632789_at
	1633050_at	FBgn0037782	CG12813	0.00662644	---	---	---	1633050_at
	1635299_at	FBgn0035150	Rev1	0.00690456	6281 // DNA repair // inferred from sequence or structural similarity /// 19985 // bypass DNA synthesis // non-traceable author statement /// 6281 // DNA repair // inferred from electronic annotation /// 6281 // DNA repair // inferred from sequence simila	5622 // intracellular // inferred from electronic annotation	3676 // nucleic acid binding // inferred from electronic annotation /// 17125 // deoxycytidyl transferase activity // inferred from sequence or structural similarity /// 17125 // deoxycytidyl transferase activity // non-traceable author statement /// 287	1635299_at
	1630728_a_at	FBgn0003082	photorepair	0.00701165	6281 // DNA repair // inferred from sequence or structural similarity /// 6281 // DNA repair // inferred from electronic annotation /// 6281 // DNA repair // inferred from sequence similarity	---	3676 // nucleic acid binding // inferred from electronic annotation /// 3904 // deoxyribodipyrimidine photo-lyase activity // inferred from sequence or structural similarity /// 3904 // deoxyribodipyrimidine photo-lyase activity // non-traceable author st	1630728_a_at
	1633106_at	FBgn0035907	CG6662	0.00711983	6800 // oxygen and reactive oxygen species metabolism // inferred from electronic annotation /// 6952 // defense response // inferred from electronic annotation /// 9636 // response to toxin // inferred from electronic annotation /// 8152 // metabolism //	5737 // cytoplasm // inferred from electronic annotation	4364 // glutathione transferase activity // inferred from sequence or structural similarity /// 5515 // protein binding // inferred from physical interaction /// 4364 // glutathione transferase activity // inferred from electronic annotation /// 4364 // g	1633106_at
	1636998_at	FBgn0003326	scabrous	0.00723408	6952 // defense response // inferred from electronic annotation /// 7398 // ectoderm development // inferred from electronic annotation /// 7399 // nervous system development // inferred from genetic interaction /// 7399 // nervous system development // n	5576 // extracellular region // non-traceable author statement /// 5577 // fibrinogen complex // inferred from sequence or structural similarity /// 5577 // fibrinogen complex // inferred from sequence similarity	4871 // signal transducer activity // traceable author statement /// 5102 // receptor binding // inferred from electronic annotation /// 5515 // protein binding // inferred from physical interaction	1636998_at
	1626637_a_at	FBgn0014133	bifocal	0.00724242	16321 // female meiosis chromosome segregation // inferred from mutant phenotype /// 30517 // negative regulation of axon extension // inferred from mutant phenotype	5737 // cytoplasm // inferred from direct assay	3779 // actin binding // inferred from direct assay /// 8017 // microtubule binding // inferred from direct assay /// 8157 // protein phosphatase 1 binding // non-traceable author statement	1626637_a_at
	1628160_a_at	FBgn0020306	domino	0.00801308	381 // regulation of alternative nuclear mRNA splicing, via spliceosome // inferred from mutant phenotype /// 2165 // larval or pupal development (sensu Insecta) // inferred from mutant phenotype /// 6260 // DNA replication // inferred from electronic ann	5634 // nucleus // Unknown /// 5634 // nucleus // inferred from direct assay /// 16585 // chromatin remodeling complex // inferred from sequence or structural similarity /// 5634 // nucleus // inferred from curator /// 16585 // chromatin remodeling comple	3676 // nucleic acid binding // inferred from electronic annotation /// 3677 // DNA binding // inferred from electronic annotation /// 3678 // DNA helicase activity // inferred from electronic annotation /// 3910 // DNA ligase (ATP) activity // inferred f	1628160_a_at
	1624573_at	FBgn0036612	CG4998	0.008066	6508 // proteolysis // inferred from electronic annotation	---	4252 // serine-type endopeptidase activity // non-traceable author statement /// 4263 // chymotrypsin activity // inferred from electronic annotation /// 4295 // trypsin activity // inferred from electronic annotation /// 5515 // protein binding // inferr	1624573_at
	1637823_at	FBgn0030554	CG1434	0.00808611	8033 // tRNA processing // inferred from electronic annotation	5622 // intracellular // inferred from electronic annotation	3725 // double-stranded RNA binding // inferred from electronic annotation /// 16491 // oxidoreductase activity // inferred from electronic annotation /// 17150 // tRNA dihydrouridine synthase activity // inferred from sequence or structural similarity //	1637823_at
	1638277_at	FBgn0039864	CG11550	0.00837478	6810 // transport // inferred from electronic annotation	5622 // intracellular // inferred from electronic annotation	5215 // transporter activity // inferred from electronic annotation	1638277_at
	1639667_at	---	---	0.00843117	---	---	---	1639667_at
	1638469_s_at	FBgn0023520	CG3857	0.00844078	---	---	---	1638469_s_at
	1626285_at	FBgn0035325	CG13806	0.00884489	6030 // chitin metabolism // inferred from electronic annotation	5576 // extracellular region // inferred from electronic annotation	8061 // chitin binding // inferred from electronic annotation	1626285_at
	1630528_at	FBgn0038717	CG17751	0.00904703	6812 // cation transport // inferred from electronic annotation /// 6858 // extracellular transport // inferred from electronic annotation /// 6810 // transport // inferred from electronic annotation	16021 // integral to membrane // inferred from electronic annotation /// 16020 // membrane // inferred from electronic annotation	8513 // organic cation porter activity // inferred from sequence or structural similarity /// 15144 // carbohydrate transporter activity // inferred from electronic annotation /// 5215 // transporter activity // inferred from electronic annotation /// 851	1630528_at
	1633760_at	FBgn0031877	CG10399	0.00904758	6551 // leucine metabolism // inferred from sequence or structural similarity /// 6637 // acyl-CoA metabolism // inferred from electronic annotation /// 6551 // leucine metabolism // inferred from sequence similarity	5759 // mitochondrial matrix // inferred from sequence or structural similarity /// 5759 // mitochondrial matrix // inferred from sequence similarity	4419 // hydroxymethylglutaryl-CoA lyase activity // inferred from sequence or structural similarity /// 3824 // catalytic activity // inferred from electronic annotation /// 4419 // hydroxymethylglutaryl-CoA lyase activity // inferred from sequence simila	1633760_at
	1632672_at	FBgn0034083	lambik	0.00914499	7155 // cell adhesion // inferred from electronic annotation /// 8407 // bristle morphogenesis // inferred from mutant phenotype /// 9993 // oogenesis (sensu Insecta) // inferred from mutant phenotype /// 19226 // transmission of nerve impulse // inferred	---	---	1632672_at
	1633191_at	---	---	0.00942805	6118 // electron transport // inferred from electronic annotation /// 7186 // G-protein coupled receptor protein signaling pathway // inferred from electronic annotation /// 7601 // visual perception // inferred from electronic annotation /// 7602 // phot	---	5083 // small GTPase regulator activity // inferred from electronic annotation	1633191_at
	1637374_at	FBgn0053779	CG33779	0.00964896	---	---	---	1637374_at
	1639381_at	FBgn0033979	Cyp6a19	0.00975388	6118 // electron transport // inferred from electronic annotation /// 8202 // steroid metabolism // inferred from electronic annotation	5792 // microsome // non-traceable author statement /// 16020 // membrane // non-traceable author statement	4497 // monooxygenase activity // inferred from electronic annotation /// 16491 // oxidoreductase activity // inferred from electronic annotation /// 5506 // iron ion binding // inferred from electronic annotation /// 20037 // heme binding // inferred fro	1639381_at
	1638154_at	FBgn0017448	CG2187	0.0097604	6732 // coenzyme metabolism // inferred from electronic annotation /// 6812 // cation transport // inferred from electronic annotation /// 6858 // extracellular transport // inferred from electronic annotation /// 51189 // prosthetic group metabolism // i	16020 // membrane // inferred from electronic annotation /// 16021 // integral to membrane // inferred from electronic annotation	8324 // cation transporter activity // inferred from electronic annotation /// 8507 // sodium:iodide symporter activity // inferred from sequence or structural similarity /// 5215 // transporter activity // inferred from electronic annotation /// 8507 //	1638154_at
Trait	Probe Set ID	Flybase_ID	Gene Name	Regression p-value	Gene Ontology Biological Process	Gene Ontology Cellular Component	Gene Ontology Molecular Function	Probe Set ID
P:O ratio	1633714_at	FBgn0031414	eyes shut	0.000159807	7155 // cell adhesion // inferred from electronic annotation /// 7166 // cell surface receptor linked signal transduction // inferred from electronic annotation /// 7398 // ectoderm development // inferred from electronic annotation /// 7399 // nervous sy	5886 // plasma membrane // inferred from sequence or structural similarity /// 16020 // membrane // inferred from electronic annotation /// 16021 // integral to membrane // inferred from electronic annotation /// 5886 // plasma membrane // inferred from s	4872 // receptor activity // inferred from electronic annotation /// 5102 // receptor binding // inferred from electronic annotation /// 5198 // structural molecule activity // inferred from electronic annotation /// 5509 // calcium ion binding // inferre	1633714_at
	1641662_at	FBgn0028875	nicotinic Acetylcholine Receptor 34E	0.000209884	6812 // cation transport // inferred from electronic annotation /// 6936 // muscle contraction // inferred from electronic annotation /// 7270 // nerve-nerve synaptic transmission // inferred from electronic annotation /// 7274 // neuromuscular synaptic t	5892 // nicotinic acetylcholine-gated receptor-channel complex // inferred from sequence or structural similarity /// 5892 // nicotinic acetylcholine-gated receptor-channel complex // non-traceable author statement /// 45211 // postsynaptic membrane // in	4889 // nicotinic acetylcholine-activated cation-selective channel activity // inferred from sequence or structural similarity /// 4889 // nicotinic acetylcholine-activated cation-selective channel activity // non-traceable author statement /// 15464 // a	1641662_at
	1634877_at	FBgn0039807	CG15546	0.000216018	---	---	5515 // protein binding // inferred from physical interaction	1634877_at
	1640350_at	FBgn0020439	fau	0.000233322	6979 // response to oxidative stress // inferred from direct assay	---	5515 // protein binding // inferred from physical interaction	1640350_at
	1629518_at	FBgn0032864	CG2493	0.000252761	6508 // proteolysis // inferred from electronic annotation	---	4188 // serine-type Pro-X carboxypeptidase activity // inferred from sequence or structural similarity /// 8236 // serine-type peptidase activity // inferred from electronic annotation /// 4188 // serine-type Pro-X carboxypeptidase activity // inferred fr	1629518_at
	1630528_at	FBgn0038717	CG17751	0.000278041	6812 // cation transport // inferred from electronic annotation /// 6858 // extracellular transport // inferred from electronic annotation /// 6810 // transport // inferred from electronic annotation	16021 // integral to membrane // inferred from electronic annotation /// 16020 // membrane // inferred from electronic annotation	8513 // organic cation porter activity // inferred from sequence or structural similarity /// 15144 // carbohydrate transporter activity // inferred from electronic annotation /// 5215 // transporter activity // inferred from electronic annotation /// 851	1630528_at
	1641288_at	FBgn0043534	Odorant-binding protein 57b	0.000286875	6810 // transport // inferred from electronic annotation /// 7606 // sensory perception of chemical stimulus // inferred from sequence or structural similarity /// 7608 // sensory perception of smell // inferred from electronic annotation /// 50896 // res	---	5549 // odorant binding // inferred from sequence or structural similarity /// 5549 // odorant binding // non-traceable author statement /// 5549 // odorant binding // inferred from electronic annotation /// 5549 // odorant binding // inferred from sequen	1641288_at
	1634980_s_at	FBgn0036149	CG18490	0.000356136	---	---	---	1634980_s_at
	1633572_at	FBgn0033612	CG13210	0.000363084	---	---	---	1633572_at
	1632949_at	FBgn0026778	Rad1	0.000677336	74 // regulation of progression through cell cycle // inferred from electronic annotation /// 6281 // DNA repair // inferred from sequence or structural similarity /// 6281 // DNA repair // non-traceable author statement /// 6281 // DNA repair // inferred	5634 // nucleus // inferred from electronic annotation	3684 // damaged DNA binding // inferred from sequence or structural similarity /// 4527 // exonuclease activity // inferred from sequence or structural similarity /// 4529 // exodeoxyribonuclease activity // inferred from electronic annotation /// 3684 //	1632949_at
	1632418_s_at	FBgn0003165	pumilio	0.00116434	288 // mRNA catabolism, deadenylylation-dependent decay // traceable author statement /// 1709 // cell fate determination // traceable author statement /// 7067 // mitosis // traceable author statement /// 7268 // synaptic transmission // inferred from mu	5737 // cytoplasm // non-traceable author statement	900 // translation repressor activity, nucleic acid binding // traceable author statement /// 3729 // mRNA binding // inferred from sequence or structural similarity /// 3729 // mRNA binding // traceable author statement /// 3730 // mRNA 3'-UTR binding //	1632418_s_at
	1641082_at	FBgn0030028	Companion of reaper	0.0013363	8630 // DNA damage response, signal transduction resulting in induction of apoptosis // non-traceable author statement	---	5515 // protein binding // inferred from physical interaction	1641082_at
	1638611_at	---	---	0.00148828	---	---	---	1638611_at
	1639310_at	FBgn0030963	CG7101	0.00149793	---	5634 // nucleus // inferred from electronic annotation /// 5622 // intracellular // inferred from electronic annotation	3676 // nucleic acid binding // inferred from electronic annotation /// 8270 // zinc ion binding // inferred from electronic annotation /// 46872 // metal ion binding // inferred from electronic annotation	1639310_at
	1625210_a_at	FBgn0053715	Muscle-specific protein 300	0.00164593	910 // cytokinesis // inferred from electronic annotation /// 7010 // cytoskeleton organization and biogenesis // inferred from sequence or structural similarity /// 7049 // cell cycle // inferred from electronic annotation /// 7059 // chromosome segregat	8305 // integrin complex // inferred from direct assay /// 15629 // actin cytoskeleton // inferred from direct assay /// 5634 // nucleus // inferred from direct assay /// 16021 // integral to membrane // inferred from electronic annotation	3676 // nucleic acid binding // inferred from electronic annotation /// 3725 // double-stranded RNA binding // non-traceable author statement /// 3779 // actin binding // inferred from direct assay /// 3779 // actin binding // inferred from sequence or st	1625210_a_at
	1638278_s_at	FBgn0010246	Myosin 61F	0.00174204	6886 // intracellular protein transport // inferred from electronic annotation /// 7498 // mesoderm development // inferred from expression pattern /// 7601 // visual perception // inferred from electronic annotation /// 7605 // sensory perception of soun	5737 // cytoplasm // non-traceable author statement /// 16459 // myosin // inferred from sequence or structural similarity /// 16459 // myosin // inferred from electronic annotation /// 16459 // myosin // inferred from sequence similarity	3774 // motor activity // non-traceable author statement /// 3779 // actin binding // non-traceable author statement /// 5200 // structural constituent of cytoskeleton // inferred from electronic annotation /// 5524 // ATP binding // inferred from electro	1638278_s_at
	1623558_at	FBgn0033728	CG8505	0.00186004	---	---	5214 // structural constituent of cuticle (sensu Insecta) // inferred from sequence or structural similarity /// 5515 // protein binding // inferred from physical interaction /// 42302 // structural constituent of cuticle // inferred from electronic annot	1623558_at
	1627385_at	FBgn0011279	Pheromone-binding protein-related protein 1	0.00205378	6810 // transport // inferred from electronic annotation /// 7165 // signal transduction // inferred from electronic annotation /// 7600 // sensory perception // inferred from electronic annotation /// 19236 // response to pheromone // inferred from elect	5576 // extracellular region // non-traceable author statement	5102 // receptor binding // inferred from electronic annotation /// 5550 // pheromone binding // inferred from sequence or structural similarity /// 5550 // pheromone binding // non-traceable author statement /// 8145 // phenylalkylamine binding // inferr	1627385_at
	1636353_s_at	FBgn0037612	CG8112	0.00214805	8203 // cholesterol metabolism // inferred from electronic annotation	---	4772 // sterol O-acyltransferase activity // inferred from sequence or structural similarity /// 4772 // sterol O-acyltransferase activity // inferred from sequence similarity	1636353_s_at
	1628835_at	FBgn0031957	CG14534	0.00219245	---	---	5515 // protein binding // inferred from physical interaction /// 45735 // nutrient reservoir activity // inferred from electronic annotation	1628835_at
	1636245_at	FBgn0004359	Transcript 48	0.00221551	---	---	5515 // protein binding // inferred from physical interaction	1636245_at
	1638869_at	FBgn0033942	CG10112	0.00232295	---	---	42302 // structural constituent of cuticle // inferred from electronic annotation /// 5515 // protein binding // inferred from physical interaction	1638869_at
	1625584_at	FBgn0034479	CG8654	0.00234703	6812 // cation transport // inferred from electronic annotation /// 6820 // anion transport // inferred from electronic annotation /// 6858 // extracellular transport // inferred from electronic annotation /// 6810 // transport // inferred from electronic	16021 // integral to membrane // inferred from electronic annotation /// 16020 // membrane // inferred from electronic annotation	8513 // organic cation porter activity // inferred from sequence or structural similarity /// 5215 // transporter activity // inferred from electronic annotation /// 8513 // organic cation porter activity // inferred from sequence similarity	1625584_at
	1633588_at	---	---	0.00243317	---	---	---	1633588_at
	1629602_at	FBgn0031044	CG14211	0.00250837	165 // MAPKKK cascade // inferred from electronic annotation /// 6096 // glycolysis // inferred from electronic annotation /// 6470 // protein amino acid dephosphorylation // non-traceable author statement /// 9401 // phosphoenolpyruvate-dependent sugar p	---	5351 // sugar porter activity // inferred from electronic annotation /// 8138 // protein tyrosine/serine/threonine phosphatase activity // non-traceable author statement /// 19210 // kinase inhibitor activity // inferred from electronic annotation	1629602_at
	1633707_at	FBgn0033222	CG12824	0.00253689	---	---	---	1633707_at
	1641212_a_at	FBgn0052030	CG32030	0.00261078	16043 // cell organization and biogenesis // inferred from electronic annotation /// 30036 // actin cytoskeleton organization and biogenesis // inferred from electronic annotation /// 6350 // transcription // inferred from electronic annotation /// 6355 /	5634 // nucleus // inferred from electronic annotation	3779 // actin binding // inferred from sequence or structural similarity /// 3779 // actin binding // inferred from electronic annotation /// 5488 // binding // inferred from electronic annotation /// 3677 // DNA binding // inferred from electronic annota	1641212_a_at
	1635647_at	FBgn0032877	CG2617	0.00262394	8152 // metabolism // inferred from electronic annotation /// 16567 // protein ubiquitination // inferred from electronic annotation /// 6512 // ubiquitin cycle // inferred from electronic annotation	151 // ubiquitin ligase complex // inferred from electronic annotation /// 5634 // nucleus // inferred from electronic annotation	4842 // ubiquitin-protein ligase activity // inferred from electronic annotation /// 8270 // zinc ion binding // inferred from electronic annotation /// 16491 // oxidoreductase activity // inferred from electronic annotation /// 5515 // protein binding //	1635647_at
	1632458_at	FBgn0033156	Inner centromere protein	0.00288845	8104 // protein localization // inferred from mutant phenotype /// 16572 // histone phosphorylation // inferred from mutant phenotype /// 51310 // metaphase plate congression // inferred from mutant phenotype	793 // condensed chromosome // inferred from direct assay /// 30496 // midbody // inferred from direct assay	5515 // protein binding // inferred from physical interaction /// 8017 // microtubule binding // inferred from direct assay	1632458_at
	1638629_at	FBgn0034197	CG15918	0.00293953	5975 // carbohydrate metabolism // inferred from electronic annotation	---	16810 // hydrolase activity, acting on carbon-nitrogen (but not peptide) bonds // inferred from electronic annotation	1638629_at
	1629919_at	FBgn0039805	CG12045	0.00297258	---	---	42302 // structural constituent of cuticle // inferred from electronic annotation /// 5515 // protein binding // inferred from physical interaction /// 42802 // identical protein binding // inferred from physical interaction	1629919_at
	1624695_at	FBgn0037801	CG3999	0.00316912	6544 // glycine metabolism // inferred from electronic annotation /// 9063 // amino acid catabolism // inferred from electronic annotation /// 6520 // amino acid metabolism // inferred from electronic annotation	5961 // glycine dehydrogenase complex (decarboxylating) // inferred from sequence or structural similarity /// 5961 // glycine dehydrogenase complex (decarboxylating) // inferred from electronic annotation /// 5961 // glycine dehydrogenase complex (decarb	4375 // glycine dehydrogenase (decarboxylating) activity // inferred from sequence or structural similarity /// 5515 // protein binding // inferred from physical interaction /// 4375 // glycine dehydrogenase (decarboxylating) activity // inferred from ele	1624695_at
	1634471_at	FBgn0053214	CG33214	0.00318483	6886 // intracellular protein transport // inferred from electronic annotation /// 7155 // cell adhesion // inferred from electronic annotation	16020 // membrane // inferred from electronic annotation	5102 // receptor binding // inferred from electronic annotation /// 17134 // fibroblast growth factor binding // inferred from electronic annotation /// 5515 // protein binding // inferred from physical interaction	1634471_at
	1626702_at	FBgn0027343	frizzled 3	0.00322096	7163 // establishment and/or maintenance of cell polarity // inferred from mutant phenotype /// 7165 // signal transduction // inferred from sequence or structural similarity /// 7186 // G-protein coupled receptor protein signaling pathway // inferred fro	5886 // plasma membrane // inferred from electronic annotation /// 16021 // integral to membrane // inferred from sequence or structural similarity /// 16021 // integral to membrane // non-traceable author statement /// 16020 // membrane // inferred from	4888 // transmembrane receptor activity // inferred from sequence or structural similarity /// 4930 // G-protein coupled receptor activity // inferred from electronic annotation /// 17147 // Wnt-protein binding // inferred from sequence or structural simi	1626702_at
	1638378_at	FBgn0032139	CG13116	0.00340264	---	---	---	1638378_at
	1626190_a_at	FBgn0038860	CG10825	0.00349798	---	---	---	1626190_a_at
	1638498_s_at	FBgn0033188	CG1600	0.00349847	---	---	4024 // alcohol dehydrogenase activity, zinc-dependent // inferred from electronic annotation /// 8270 // zinc ion binding // inferred from electronic annotation /// 16491 // oxidoreductase activity // inferred from electronic annotation	1638498_s_at
	1626153_at	FBgn0003600	Suppressor of variegation 3-9	0.00355206	6306 // DNA methylation // inferred from mutant phenotype /// 6325 // establishment and/or maintenance of chromatin architecture // inferred from mutant phenotype /// 6325 // establishment and/or maintenance of chromatin architecture // non-traceable auth	775 // chromosome, pericentric region // traceable author statement /// 792 // heterochromatin // non-traceable author statement /// 792 // heterochromatin // traceable author statement /// 5634 // nucleus // non-traceable author statement /// 5829 // cyt	49 // tRNA binding // non-traceable author statement /// 3682 // chromatin binding // non-traceable author statement /// 3743 // translation initiation factor activity // inferred from sequence or structural similarity /// 5525 // GTP binding // non-trace	1626153_at
	1622946_at	FBgn0037936	CG6908	0.00371329	---	---	166 // nucleotide binding // inferred from electronic annotation /// 16301 // kinase activity // inferred from electronic annotation /// 16740 // transferase activity // inferred from electronic annotation	1622946_at
	1631297_at	FBgn0020407	Maternal transcript 89Bb	0.00389019	---	---	5515 // protein binding // inferred from physical interaction	1631297_at
	1638297_at	FBgn0030099	CG12056	0.00402853	---	---	5515 // protein binding // inferred from physical interaction	1638297_at
	1632670_at	FBgn0036389	CG9028	0.00410171	---	---	---	1632670_at
	1623732_at	FBgn0051410	CG31410	0.00425713	---	---	---	1623732_at
	1641364_at	FBgn0030812	CG8949	0.00428925	---	---	---	1641364_at
	1632975_at	FBgn0034126	CG4398	0.00431482	---	---	---	1632975_at
	1626675_at	FBgn0026751	XRCC1	0.00450099	12 // single strand break repair // inferred from electronic annotation /// 6289 // nucleotide-excision repair // inferred from sequence or structural similarity /// 6289 // nucleotide-excision repair // non-traceable author statement /// 6289 // nucleoti	5622 // intracellular // inferred from electronic annotation /// 5634 // nucleus // inferred from electronic annotation	3676 // nucleic acid binding // inferred from electronic annotation /// 3684 // damaged DNA binding // inferred from electronic annotation /// 5515 // protein binding // inferred from physical interaction	1626675_at
	1641324_at	FBgn0002526	Laminin A	0.0052638	6508 // proteolysis // inferred from electronic annotation /// 7160 // cell-matrix adhesion // inferred from electronic annotation /// 7165 // signal transduction // inferred from electronic annotation /// 7411 // axon guidance // inferred from mutant phe	5604 // basement membrane // inferred from sequence or structural similarity /// 5604 // basement membrane // non-traceable author statement /// 5605 // basal lamina // inferred from direct assay /// 5606 // laminin-1 // inferred from electronic annotatio	3729 // mRNA binding // inferred from electronic annotation /// 5102 // receptor binding // inferred from electronic annotation /// 5198 // structural molecule activity // inferred from electronic annotation /// 8236 // serine-type peptidase activity // i	1641324_at
	1628869_s_at	FBgn0039733	CG11504	0.00542879	---	---	---	1628869_s_at
	1630018_at	FBgn0003480	spindle B	0.00562416	6281 // DNA repair // inferred from sequence or structural similarity /// 6281 // DNA repair // non-traceable author statement /// 6302 // double-strand break repair // traceable author statement /// 6310 // DNA recombination // inferred from sequence or	---	150 // recombinase activity // inferred from sequence or structural similarity /// 739 // DNA strand annealing activity // inferred from electronic annotation /// 3684 // damaged DNA binding // inferred from electronic annotation /// 5524 // ATP binding /	1630018_at
	1629496_at	FBgn0026578	CG7832	0.00573118	---	---	5515 // protein binding // inferred from physical interaction	1629496_at
	1633883_at	FBgn0030787	CG9609	0.00581855	6357 // regulation of transcription from RNA polymerase II promoter // inferred from electronic annotation	5634 // nucleus // inferred from sequence or structural similarity /// 5622 // intracellular // inferred from electronic annotation /// 5634 // nucleus // inferred from electronic annotation /// 5634 // nucleus // inferred from sequence similarity	3676 // nucleic acid binding // inferred from electronic annotation /// 3709 // RNA polymerase III transcription factor activity // inferred from sequence or structural similarity /// 8270 // zinc ion binding // inferred from electronic annotation /// 551	1633883_at
	1630006_at	FBgn0038986	CG5278	0.00589433	6629 // lipid metabolism // inferred from electronic annotation /// 6631 // fatty acid metabolism // inferred from electronic annotation	16021 // integral to membrane // inferred from electronic annotation	8415 // acyltransferase activity // inferred from electronic annotation /// 16740 // transferase activity // inferred from electronic annotation	1630006_at
	1623491_at	FBgn0032669	CG15155	0.00595594	---	---	---	1623491_at
	1623687_at	FBgn0030270	CG15199	0.00601516	---	---	---	1623687_at
	1640355_at	FBgn0038484	CG5246	0.00609283	6508 // proteolysis // non-traceable author statement	---	4252 // serine-type endopeptidase activity // inferred from sequence or structural similarity /// 4252 // serine-type endopeptidase activity // non-traceable author statement /// 4263 // chymotrypsin activity // inferred from electronic annotation /// 429	1640355_at
	1630409_at	FBgn0030500	CG9938	0.00613335	---	---	5515 // protein binding // inferred from physical interaction	1630409_at
	1624042_at	FBgn0004834	G protein-coupled receptor kinase 2	0.00615142	6468 // protein amino acid phosphorylation // inferred from sequence or structural similarity /// 6468 // protein amino acid phosphorylation // non-traceable author statement /// 7165 // signal transduction // inferred from sequence or structural similari	5737 // cytoplasm // inferred from direct assay /// 5886 // plasma membrane // inferred from direct assay	4674 // protein serine/threonine kinase activity // non-traceable author statement /// 4702 // receptor signaling protein serine/threonine kinase activity // inferred from electronic annotation /// 4703 // G-protein coupled receptor kinase activity // inf	1624042_at
	1641095_at	FBgn0052937	CG32937	0.00628456	---	---	---	1641095_at
	1628381_at	FBgn0035037	CG3579	0.00630438	---	---	---	1628381_at
	1634667_at	FBgn0034485	CG11099	0.00637281	7186 // G-protein coupled receptor protein signaling pathway // inferred from electronic annotation	16021 // integral to membrane // inferred from electronic annotation	1584 // rhodopsin-like receptor activity // inferred from electronic annotation	1634667_at
	1632226_at	FBgn0026592	CG1079	0.00646706	---	---	---	1632226_at
	1624543_s_at	---	---	0.00657731	---	---	---	1624543_s_at
	1631561_s_at	FBgn0029932	CG4607	0.00662132	5975 // carbohydrate metabolism // inferred from electronic annotation /// 6810 // transport // inferred from electronic annotation /// 8643 // carbohydrate transport // inferred from electronic annotation	16020 // membrane // inferred from electronic annotation /// 16021 // integral to membrane // inferred from electronic annotation	5215 // transporter activity // inferred from electronic annotation /// 5351 // sugar porter activity // inferred from electronic annotation /// 15144 // carbohydrate transporter activity // inferred from electronic annotation	1631561_s_at
	1633947_at	FBgn0039519	Cyp6a18	0.00667084	6118 // electron transport // inferred from electronic annotation /// 8202 // steroid metabolism // inferred from electronic annotation	5792 // microsome // non-traceable author statement /// 16020 // membrane // non-traceable author statement /// 5783 // endoplasmic reticulum // inferred from electronic annotation /// 5792 // microsome // inferred from electronic annotation /// 16020 //	4497 // monooxygenase activity // inferred from electronic annotation /// 16491 // oxidoreductase activity // inferred from electronic annotation /// 5506 // iron ion binding // inferred from electronic annotation /// 20037 // heme binding // inferred fro	1633947_at
	1634514_at	FBgn0053258	CG33258	0.00673348	---	---	---	1634514_at
	1628449_at	FBgn0040257	Ugt86Dc	0.00707666	5976 // polysaccharide metabolism // inferred from electronic annotation /// 6952 // defense response // inferred from electronic annotation /// 8202 // steroid metabolism // inferred from electronic annotation /// 9636 // response to toxin // inferred fr	---	3851 // 2-hydroxyacylsphingosine 1-beta-galactosyltransferase activity // inferred from sequence or structural similarity /// 15020 // glucuronosyltransferase activity // inferred from sequence or structural similarity /// 3851 // 2-hydroxyacylsphingosine	1628449_at
	1629446_at	FBgn0035490	CG1136	0.00737841	---	---	---	1629446_at
	1623191_at	FBgn0032782	Rab9	0.00741394	6886 // intracellular protein transport // inferred from electronic annotation /// 6898 // receptor mediated endocytosis // inferred from electronic annotation /// 7165 // signal transduction // inferred from electronic annotation /// 7264 // small GTPase	16020 // membrane // inferred from electronic annotation	3924 // GTPase activity // inferred from sequence or structural similarity /// 5525 // GTP binding // inferred from electronic annotation /// 166 // nucleotide binding // inferred from electronic annotation /// 3924 // GTPase activity // inferred from seq	1623191_at
	1631805_at	FBgn0037975	CG3397	0.00743152	6813 // potassium ion transport // inferred from sequence or structural similarity /// 6813 // potassium ion transport // inferred from sequence similarity	8076 // voltage-gated potassium channel complex // inferred from sequence or structural similarity /// 8076 // voltage-gated potassium channel complex // inferred from sequence similarity	16491 // oxidoreductase activity // inferred from sequence or structural similarity /// 5515 // protein binding // inferred from physical interaction /// 16491 // oxidoreductase activity // inferred from electronic annotation /// 16491 // oxidoreductase a	1631805_at
	1627881_at	FBgn0004579	spalt major	0.00756241	7379 // segment specification // non-traceable author statement /// 7423 // sensory organ development // inferred from mutant phenotype /// 7424 // tracheal system development (sensu Insecta) // inferred from mutant phenotype /// 7424 // tracheal system d	5634 // nucleus // non-traceable author statement /// 5622 // intracellular // inferred from electronic annotation /// 5634 // nucleus // inferred from electronic annotation	3676 // nucleic acid binding // inferred from electronic annotation /// 3704 // specific RNA polymerase II transcription factor activity // non-traceable author statement /// 8270 // zinc ion binding // inferred from electronic annotation /// 30528 // tra	1627881_at
	1641244_at	FBgn0011297	lethal (2) neighbor of tid	0.00765364	7275 // development // inferred from electronic annotation	30176 // integral to endoplasmic reticulum membrane // non-traceable author statement /// 5783 // endoplasmic reticulum // inferred from electronic annotation /// 16020 // membrane // inferred from electronic annotation /// 16021 // integral to membrane /	30 // mannosyltransferase activity // inferred from electronic annotation /// 5515 // protein binding // inferred from physical interaction	1641244_at
	1632699_s_at	---	---	0.00775588	6069 // ethanol oxidation // non-traceable author statement /// 48149 // behavioral response to ethanol // inferred from mutant phenotype /// 8152 // metabolism // inferred from electronic annotation /// 46164 // alcohol catabolism // inferred from mutant	16020 // membrane // inferred from electronic annotation	4022 // alcohol dehydrogenase activity // inferred from direct assay /// 4022 // alcohol dehydrogenase activity // non-traceable author statement /// 4022 // alcohol dehydrogenase activity // traceable author statement /// 16491 // oxidoreductase activity	1632699_s_at
	1640115_at	FBgn0034027	CG8187	0.00778439	---	---	5515 // protein binding // inferred from physical interaction	1640115_at
	1629853_at	FBgn0040349	CG3699	0.0079793	8152 // metabolism // inferred from electronic annotation	---	16614 // oxidoreductase activity, acting on CH-OH group of donors // inferred from sequence or structural similarity /// 16491 // oxidoreductase activity // inferred from electronic annotation /// 16614 // oxidoreductase activity, acting on CH-OH group of	1629853_at
	1631016_at	FBgn0052822	CG32822	0.00826494	---	---	3676 // nucleic acid binding // inferred from electronic annotation /// 8270 // zinc ion binding // inferred from electronic annotation	1631016_at
	1636296_at	FBgn0037755	CG12945	0.00851313	---	---	---	1636296_at
	1624062_at	FBgn0035407	CG14962	0.00851422	---	5634 // nucleus // inferred from electronic annotation /// 5622 // intracellular // inferred from electronic annotation	3676 // nucleic acid binding // inferred from electronic annotation /// 8270 // zinc ion binding // inferred from electronic annotation /// 5515 // protein binding // inferred from physical interaction /// 46872 // metal ion binding // inferred from elect	1624062_at
	1634064_at	FBgn0035929	CG13311	0.00852978	8152 // metabolism // inferred from electronic annotation	---	5198 // structural molecule activity // non-traceable author statement	1634064_at
	1636377_at	FBgn0036542	pHCl	0.00870021	6810 // transport // inferred from electronic annotation /// 6811 // ion transport // inferred from electronic annotation	16020 // membrane // inferred from electronic annotation /// 16021 // integral to membrane // inferred from electronic annotation /// 45211 // postsynaptic membrane // inferred from electronic annotation	4890 // GABA-A receptor activity // inferred from electronic annotation /// 5230 // extracellular ligand-gated ion channel activity // inferred from electronic annotation /// 30594 // neurotransmitter receptor activity // inferred from electronic annotati	1636377_at
	1638469_s_at	FBgn0023520	CG3857	0.00871423	---	---	---	1638469_s_at
	1639338_at	FBgn0031248	CG11912	0.00875127	6508 // proteolysis // non-traceable author statement /// 6508 // proteolysis // inferred from electronic annotation	---	4252 // serine-type endopeptidase activity // inferred from sequence or structural similarity /// 4252 // serine-type endopeptidase activity // non-traceable author statement /// 4263 // chymotrypsin activity // inferred from electronic annotation /// 429	1639338_at
	1628310_at	---	---	0.00889595	---	---	---	1628310_at
	1629916_at	FBgn0029131	death executioner Bcl-2 homologue	0.00902648	6915 // apoptosis // inferred from expression pattern /// 6915 // apoptosis // inferred from mutant phenotype /// 6915 // apoptosis // inferred from sequence or structural similarity /// 6915 // apoptosis // non-traceable author statement /// 6915 // apop	5740 // mitochondrial envelope // inferred from direct assay /// 5741 // mitochondrial outer membrane // inferred from sequence or structural similarity /// 5741 // mitochondrial outer membrane // inferred from sequence similarity	---	1629916_at
	1638736_at	FBgn0040637	CG11458	0.00913057	---	---	---	1638736_at
	1639245_x_at	FBgn0004657	myospheroid	0.00914836	6952 // defense response // inferred from electronic annotation /// 7010 // cytoskeleton organization and biogenesis // inferred from electronic annotation /// 7155 // cell adhesion // inferred from mutant phenotype /// 7157 // heterophilic cell adhesion	5925 // focal adhesion // inferred from sequence or structural similarity /// 8305 // integrin complex // inferred from sequence or structural similarity /// 8305 // integrin complex // non-traceable author statement /// 8305 // integrin complex // inferr	4872 // receptor activity // traceable author statement /// 50839 // cell adhesion molecule binding // traceable author statement /// 4872 // receptor activity // inferred from electronic annotation /// 5515 // protein binding // inferred from electronic	1639245_x_at
	1639045_at	FBgn0037960	methuselah-like 5	0.00923013	6950 // response to stress // inferred from sequence or structural similarity /// 7186 // G-protein coupled receptor protein signaling pathway // inferred from sequence or structural similarity /// 8340 // determination of adult life span // inferred from	16021 // integral to membrane // inferred from sequence or structural similarity /// 16021 // integral to membrane // non-traceable author statement /// 16020 // membrane // inferred from electronic annotation /// 16021 // integral to membrane // inferred	4930 // G-protein coupled receptor activity // inferred from sequence or structural similarity /// 4871 // signal transducer activity // inferred from electronic annotation /// 4872 // receptor activity // inferred from electronic annotation /// 4930 // G	1639045_at
	1638763_at	FBgn0052030	CG32030	0.00939996	16043 // cell organization and biogenesis // inferred from electronic annotation /// 30036 // actin cytoskeleton organization and biogenesis // inferred from electronic annotation /// 6350 // transcription // inferred from electronic annotation /// 6355 /	5634 // nucleus // inferred from electronic annotation	3779 // actin binding // inferred from sequence or structural similarity /// 3779 // actin binding // inferred from electronic annotation /// 5488 // binding // inferred from electronic annotation /// 3677 // DNA binding // inferred from electronic annota	1638763_at
	1630501_a_at	FBgn0013988	Stretchin-Mlck	0.00951578	910 // cytokinesis // inferred from electronic annotation /// 6468 // protein amino acid phosphorylation // inferred from sequence or structural similarity /// 6468 // protein amino acid phosphorylation // non-traceable author statement /// 7059 // chromo	16020 // membrane // inferred from electronic annotation	4674 // protein serine/threonine kinase activity // non-traceable author statement /// 4685 // calcium- and calmodulin-dependent protein kinase activity // inferred from direct assay /// 4687 // myosin light chain kinase activity // inferred from direct a	1630501_a_at
	1631755_at	FBgn0037370	CG1236	0.00953544	5975 // carbohydrate metabolism // inferred from electronic annotation /// 6564 // L-serine biosynthesis // inferred from electronic annotation /// 8652 // amino acid biosynthesis // inferred from electronic annotation /// 8152 // metabolism // inferred f	---	4617 // phosphoglycerate dehydrogenase activity // inferred from sequence or structural similarity /// 16616 // oxidoreductase activity, acting on the CH-OH group of donors, NAD or NADP as acceptor // inferred from electronic annotation /// 51287 // NAD b	1631755_at
