# Supplementary material for: Nuclear genomic control of naturally occurring variation in mitochondrial function in Drosophila melanogaster
Source: BMC Genomics. 2012 Nov 22;13:659. doi: 10.1186/1471-2164-13-659 (PMC3526424; doi:10.1186/1471-2164-13-659)
Supplement: Additional file 4 — Modules of correlated transcripts associated with mitochondrial function. This file shows the average correlation of a transcript with all other transcripts in its module (degree) and the average correlation of all transcripts in the module (average degree). (XLSX 31 kb) [file 1471-2164-13-659-S4.xlsx]

## Sheet: Sheet 1
Additional data file 4. Analysis of modules of correlated transcripts associated with mitochondrial respiration rates and P:O ratio.
Trait	Probe Set ID	Gene Name	Gene Ontology Biological Process	Module	Degree	Average Degree
State 3 mitochondrial respiration rate	1635494_at	Black cells	6810 // transport // inferred from electronic annotation /// 6952 // defense response // non-traceable author statement /// 9611 // response to wounding // inferred from mutant phenotype /// 9613 // response to pest, pathogen or parasite // inferred from	1	0.83936	0.83936
	1633048_at	CG8193	6810 // transport // inferred from electronic annotation /// 6952 // defense response // non-traceable author statement /// 8152 // metabolism // inferred from electronic annotation /// 6583 // melanin biosynthesis from tyrosine // inferred from sequence	1	0.83936	0.83936
	1623291_at	CG31673	5975 // carbohydrate metabolism // inferred from electronic annotation /// 6564 // L-serine biosynthesis // inferred from electronic annotation /// 8652 // amino acid biosynthesis // inferred from electronic annotation /// 8152 // metabolism // inferred f	2	0.46793	0.37457
	1639469_a_at	Punch	6144 // purine base metabolism // inferred from electronic annotation /// 6727 // ommochrome biosynthesis // inferred from mutant phenotype /// 6729 // tetrahydrobiopterin biosynthesis // non-traceable author statement /// 6729 // tetrahydrobiopterin bios	2	0.25858	0.37457
	1628980_s_at	CG6707	---	2	0.40335	0.37457
	1626645_at	CG8596	6810 // transport // inferred from electronic annotation	2	0.44474	0.37457
	1624824_at	Jonah 74E	6508 // proteolysis // non-traceable author statement	2	0.23842	0.37457
	1630320_at	Trypsin	6508 // proteolysis // non-traceable author statement /// 6508 // proteolysis // inferred from electronic annotation	2	0.43438	0.37457
	1624619_s_at	CG18477 /// CG31780	6508 // proteolysis // inferred from electronic annotation /// 6508 // proteolysis // inferred from sequence or structural similarity /// 6520 // amino acid metabolism // inferred from electronic annotation /// 6521 // regulation of amino acid metabolism	3	0.24412	0.32757
	1638733_at	CG3984	---	3	0.25983	0.32757
	1625744_at	Glutathione S transferase E6	6800 // oxygen and reactive oxygen species metabolism // inferred from electronic annotation /// 6952 // defense response // inferred from electronic annotation /// 9636 // response to toxin // inferred from electronic annotation	3	0.33396	0.32757
	1632720_at	Lysozyme X	6952 // defense response // inferred from sequence or structural similarity /// 6960 // antimicrobial humoral response (sensu Protostomia) // non-traceable author statement /// 16998 // cell wall catabolism // inferred from electronic annotation /// 5975	3	0.24367	0.32757
	1629983_at	CG1578	---	3	0.45663	0.32757
	1626638_at	escl	6139 // nucleobase, nucleoside, nucleotide and nucleic acid metabolism // inferred from electronic annotation /// 6357 // regulation of transcription from RNA polymerase II promoter // inferred from electronic annotation /// 6366 // transcription from RNA	3	0.24064	0.32757
	1638387_at	CG15107	---	3	0.49492	0.32757
	1625763_at	CG2789	6629 // lipid metabolism // inferred from electronic annotation /// 6732 // coenzyme metabolism // inferred from electronic annotation /// 6869 // lipid transport // inferred from electronic annotation /// 51189 // prosthetic group metabolism // inferred	3	0.44097	0.32757
	1641360_at	CG10222	---	3	0.27641	0.32757
	1627936_s_at	---	---	3	0.28451	0.32757
	1633281_at	CG32776	7264 // small GTPase mediated signal transduction // inferred from electronic annotation	4	0.24022	0.27585
	1628671_a_at	sallimus	6139 // nucleobase, nucleoside, nucleotide and nucleic acid metabolism // inferred from electronic annotation /// 6936 // muscle contraction // inferred from electronic annotation /// 7010 // cytoskeleton organization and biogenesis // inferred from elect	4	0.3676	0.27585
	1624626_at	---	---	4	0.25794	0.27585
	1631435_at	CG7988	7623 // circadian rhythm // inferred from sequence or structural similarity /// 7623 // circadian rhythm // inferred from sequence similarity	4	0.11396	0.27585
	1637886_at	CG10339	6810 // transport // inferred from electronic annotation /// 7274 // neuromuscular synaptic transmission // inferred from electronic annotation /// 7398 // ectoderm development // inferred from electronic annotation /// 7399 // nervous system development	4	0.38429	0.27585
	1641508_s_at	Tetraspanin 42Eh	---	4	0.29975	0.27585
	1635321_at	CG14688	---	4	0.35074	0.27585
	1641659_s_at	CG7834	6118 // electron transport // inferred from electronic annotation /// 6119 // oxidative phosphorylation // inferred from sequence or structural similarity /// 6119 // oxidative phosphorylation // inferred from sequence similarity	4	0.2601	0.27585
	1632123_at	CG12050	---	4	0.37519	0.27585
	1627881_at	spalt major	7379 // segment specification // non-traceable author statement /// 7423 // sensory organ development // inferred from mutant phenotype /// 7424 // tracheal system development (sensu Insecta) // inferred from mutant phenotype /// 7424 // tracheal system d	4	0.25128	0.27585
	1625466_at	CG2656	---	4	0.41004	0.27585
	1630486_at	Bteb2	6357 // regulation of transcription from RNA polymerase II promoter // inferred from electronic annotation	4	0.3079	0.27585
	1639834_at	CG14291 /// GA12883	6790 // sulfur metabolism // inferred from electronic annotation /// 8152 // metabolism // inferred from electronic annotation	4	0.20202	0.27585
	1639498_a_at	apterous	6350 // transcription // inferred from mutant phenotype /// 6350 // transcription // traceable author statement /// 6357 // regulation of transcription from RNA polymerase II promoter // inferred from electronic annotation /// 7398 // ectoderm development	4	0.24696	0.27585
	1638492_at	CG13913	16043 // cell organization and biogenesis // inferred from electronic annotation	4	0.25469	0.27585
	1635483_at	CG16884	---	4	0.16968	0.27585
	1641212_a_at	CG32030	16043 // cell organization and biogenesis // inferred from electronic annotation /// 30036 // actin cytoskeleton organization and biogenesis // inferred from electronic annotation /// 6350 // transcription // inferred from electronic annotation /// 6355 /	4	0.24672	0.27585
	1638756_at	CG17279	---	4	0.22619	0.27585
	1641131_at	CG5621	6812 // cation transport // inferred from electronic annotation /// 6813 // potassium ion transport // inferred from electronic annotation /// 7270 // nerve-nerve synaptic transmission // inferred from electronic annotation /// 6811 // ion transport // in	5	0.12441	0.14343
	1638424_at	CG10514	---	5	0.12283	0.14343
	1626759_at	---	---	5	0.13847	0.14343
	1628915_s_at	CG3799	35023 // regulation of Rho protein signal transduction // inferred from electronic annotation	5	0.1847	0.14343
	1628406_s_at	---	15074 // DNA integration // inferred from electronic annotation	5	0.11917	0.14343
	1638174_at	CG1246	---	5	0.1778	0.14343
	1633499_at	retinin /// CG33060 /// CG33061	---	5	0.18688	0.14343
	1624662_at	CG3106	---	5	0.12654	0.14343
	1629027_at	CG14662	---	5	0.10385	0.14343
	1636693_at	CG4330	5975 // carbohydrate metabolism // inferred from electronic annotation /// 6796 // phosphate metabolism // inferred from electronic annotation /// 6812 // cation transport // inferred from electronic annotation /// 6817 // phosphate transport // inferred	5	0.1733	0.14343
	1623117_at	CG31781	---	5	0.19489	0.14343
	1629688_at	Oseg4	35058 // sensory cilium biogenesis // inferred from sequence or structural similarity /// 35058 // sensory cilium biogenesis // inferred from sequence similarity	5	0.1204	0.14343
	1628647_at	antennal protein 5	7165 // signal transduction // inferred from electronic annotation	5	0.14983	0.14343
	1635544_s_at	---	---	5	0.1617	0.14343
	1629875_a_at	Cytochrome P450-4d1	6118 // electron transport // inferred from electronic annotation /// 8202 // steroid metabolism // inferred from electronic annotation	5	0.11055	0.14343
	1640809_at	CG12105	---	5	0.14059	0.14343
	1638856_at	CG2650	7623 // circadian rhythm // inferred from expression pattern /// 48511 // rhythmic process // inferred from electronic annotation	5	0.11784	0.14343
	1635757_at	CG11440	6629 // lipid metabolism // inferred from electronic annotation /// 16311 // dephosphorylation // non-traceable author statement	5	0.17405	0.14343
	1633067_at	CG13845	---	5	0.23388	0.14343
	1640231_a_at	CG8908	6810 // transport // inferred from sequence or structural similarity /// 6810 // transport // inferred from sequence similarity	5	0.10878	0.14343
	1632539_at	Glutathione S transferase E4	6800 // oxygen and reactive oxygen species metabolism // inferred from electronic annotation /// 6952 // defense response // inferred from electronic annotation /// 9636 // response to toxin // inferred from electronic annotation	5	0.14034	0.14343
	1632978_at	CG32207	---	5	0.10691	0.14343
	1635975_s_at	---	---	5	0.12404	0.14343
	1624137_at	CG11911	6508 // proteolysis // non-traceable author statement /// 6508 // proteolysis // inferred from electronic annotation	5	0.15094	0.14343
	1638282_at	CG14196	---	5	0.19581	0.14343
	1637444_s_at	pugilist	8652 // amino acid biosynthesis // inferred from electronic annotation /// 9396 // folic acid and derivative biosynthesis // inferred from electronic annotation /// 105 // histidine biosynthesis // inferred from electronic annotation /// 6164 // purine nu	5	0.15246	0.14343
	1635349_a_at	nicotinic Acetylcholine Receptor beta 96A	6812 // cation transport // inferred from electronic annotation /// 6936 // muscle contraction // inferred from electronic annotation /// 7270 // nerve-nerve synaptic transmission // inferred from electronic annotation /// 7274 // neuromuscular synaptic t	5	0.13924	0.14343
	1634486_at	CG30047	6508 // proteolysis // inferred from electronic annotation	5	0.10464	0.14343
	1630503_at	CG6045	6118 // electron transport // inferred from electronic annotation /// 6144 // purine base metabolism // inferred from electronic annotation /// 6800 // oxygen and reactive oxygen species metabolism // inferred from electronic annotation /// 6952 // defens	5	0.19194	0.14343
	1634440_s_at	Ecdysone-induced protein 74EF	6355 // regulation of transcription, DNA-dependent // inferred from sequence or structural similarity /// 6357 // regulation of transcription from RNA polymerase II promoter // inferred from electronic annotation /// 6914 // autophagy // inferred from mut	5	0.10971	0.14343
	1638636_at	CG12512	6631 // fatty acid metabolism // inferred from electronic annotation	5	0.13425	0.14343
	1639482_a_at	CG32549	6139 // nucleobase, nucleoside, nucleotide and nucleic acid metabolism // inferred from sequence or structural similarity /// 6144 // purine base metabolism // inferred from electronic annotation /// 6139 // nucleobase, nucleoside, nucleotide and nucleic	5	0.22819	0.14343
	1622906_at	CG13200	---	5	0.11404	0.14343
	1625235_at	CG13325	---	5	0.12685	0.14343
	1634125_at	CG30440	165 // MAPKKK cascade // inferred from electronic annotation /// 7186 // G-protein coupled receptor protein signaling pathway // inferred from electronic annotation /// 7242 // intracellular signaling cascade // inferred from electronic annotation /// 350	5	0.087755	0.14343
	1638021_at	CG4757	---	5	0.10353	0.14343
	1639637_a_at	CG3376	6685 // sphingomyelin catabolism // inferred from electronic annotation	5	0.11382	0.14343
	1626255_at	Gustatory receptor 61a	50909 // sensory perception of taste // non-traceable author statement	5	0.1266	0.14343
	1632170_a_at	CG14685	---	5	0.1133	0.14343
	1641190_at	Jonah 65Aii	6508 // proteolysis // non-traceable author statement	5	0.093569	0.14343
	1639641_at	CG8560	6508 // proteolysis // inferred from electronic annotation	5	0.18787	0.14343
	1623772_a_at	methuselah-like 10	6950 // response to stress // inferred from sequence or structural similarity /// 7186 // G-protein coupled receptor protein signaling pathway // inferred from sequence or structural similarity /// 8340 // determination of adult life span // inferred from	5	0.16865	0.14343
	1638378_at	CG13116	---	5	0.16077	0.14343
	1635207_at	CG32557	6952 // defense response // inferred from electronic annotation /// 9636 // response to toxin // inferred from electronic annotation	5	0.14732	0.14343
	1637662_at	msta	---	5	0.17517	0.14343
	1641268_at	CG13313	---	5	0.087085	0.14343
	1639338_at	CG11912	6508 // proteolysis // non-traceable author statement /// 6508 // proteolysis // inferred from electronic annotation	5	0.13493	0.14343
	1627361_at	---	---	5	0.1459	0.14343
	1637129_at	GstE3 /// Glutathione S transferase E3	---	5	0.13035	0.14343
	1640666_at	CG31205	6508 // proteolysis // inferred from electronic annotation	5	0.10932	0.14343
	1641434_at	CG32695	---	5	0.19218	0.14343
	1635313_at	CG10405	6508 // proteolysis // non-traceable author statement /// 6508 // proteolysis // inferred from electronic annotation	5	0.10653	0.14343
	1641479_at	CG15870	---	5	0.10794	0.14343
	1636353_s_at	CG8112	8203 // cholesterol metabolism // inferred from electronic annotation	5	0.15122	0.14343
	1633237_at	Imaginal disc growth factor 1	7165 // signal transduction // inferred from electronic annotation /// 7267 // cell-cell signaling // inferred from electronic annotation /// 7444 // imaginal disc development // inferred from direct assay /// 8152 // metabolism // inferred from electroni	5	0.16928	0.14343
	1632021_at	Cyp6a20	6118 // electron transport // inferred from electronic annotation /// 8202 // steroid metabolism // inferred from electronic annotation	5	0.14637	0.14343
	1624384_at	CG13749	---	5	0.12597	0.14343
	1632212_at	CG14401	---	5	0.15538	0.14343
	1636923_a_at	CG11198	6633 // fatty acid biosynthesis // inferred from electronic annotation /// 8152 // metabolism // inferred from electronic annotation	5	0.2142	0.14343
	1630515_s_at	Glutactin	---	5	0.14428	0.14343
	1631496_at	CG4563	8152 // metabolism // inferred from electronic annotation	5	0.13679	0.14343
	1626413_at	Rbp1-like	398 // nuclear mRNA splicing, via spliceosome // inferred from sequence or structural similarity /// 6376 // mRNA splice site selection // inferred from sequence or structural similarity /// 398 // nuclear mRNA splicing, via spliceosome // inferred from s	5	0.10331	0.14343
	1626734_at	CG6484	5975 // carbohydrate metabolism // inferred from electronic annotation /// 8643 // carbohydrate transport // inferred from electronic annotation /// 6810 // transport // inferred from electronic annotation	5	0.17379	0.14343
	1639550_a_at	CG9650	6139 // nucleobase, nucleoside, nucleotide and nucleic acid metabolism // inferred from electronic annotation /// 6357 // regulation of transcription from RNA polymerase II promoter // inferred from electronic annotation /// 6366 // transcription from RNA	5	0.11637	0.14343
	1630815_at	CG14277	---	5	0.18235	0.14343
	1629070_at	CG1208	5975 // carbohydrate metabolism // inferred from electronic annotation /// 8643 // carbohydrate transport // inferred from electronic annotation /// 6810 // transport // inferred from electronic annotation	5	0.22683	0.14343
	1627225_at	Tetraspanin 26A	7165 // signal transduction // inferred from electronic annotation /// 16337 // cell-cell adhesion // inferred from electronic annotation	5	0.14217	0.14343
	1639069_at	Cyp12d1-d	6118 // electron transport // inferred from electronic annotation /// 6118 // electron transport // inferred from sequence or structural similarity	5	0.10867	0.14343
	1640755_at	Cytochrome P450-6a8	6118 // electron transport // inferred from electronic annotation /// 8202 // steroid metabolism // inferred from electronic annotation /// 17143 // insecticide metabolism // inferred from direct assay /// 48252 // lauric acid metabolism // inferred from	5	0.11728	0.14343
Trait	Probe Set ID	Gene Name	Gene Ontology Biological Process	Module	Degree	Average Degree
State 4 mitochondrial respiration rate	1624613_at	CG5986	---	1	0.23901	0.38488
	1631576_at	CG2120	6139 // nucleobase, nucleoside, nucleotide and nucleic acid metabolism // inferred from electronic annotation /// 6357 // regulation of transcription from RNA polymerase II promoter // inferred from electronic annotation /// 6366 // transcription from RNA	1	0.27763	0.38488
	1633717_a_at	CG2199	---	1	0.54114	0.38488
	1634189_at	CG10338	---	1	0.42973	0.38488
	1635299_at	Rev1	6281 // DNA repair // inferred from sequence or structural similarity /// 19985 // bypass DNA synthesis // non-traceable author statement /// 6281 // DNA repair // inferred from electronic annotation /// 6281 // DNA repair // inferred from sequence simila	1	0.45856	0.38488
	1628160_a_at	domino	381 // regulation of alternative nuclear mRNA splicing, via spliceosome // inferred from mutant phenotype /// 2165 // larval or pupal development (sensu Insecta) // inferred from mutant phenotype /// 6260 // DNA replication // inferred from electronic ann	1	0.36322	0.38488
	1639798_at	mirror	1700 // embryonic development (sensu Insecta) // inferred from expression pattern /// 1700 // embryonic development (sensu Insecta) // inferred from mutant phenotype /// 1745 // compound eye morphogenesis (sensu Endopterygota) // inferred from mutant phen	2	0.20238	0.2207
	1625389_at	CG8209	---	2	0.17953	0.2207
	1639054_s_at	---	---	2	0.22125	0.2207
	1627119_at	CG8329	6508 // proteolysis // non-traceable author statement /// 6508 // proteolysis // inferred from electronic annotation	2	0.16579	0.2207
	1632789_at	CG3701	6812 // cation transport // inferred from electronic annotation /// 6874 // calcium ion homeostasis // inferred from electronic annotation	2	0.22122	0.2207
	1626637_a_at	bifocal	16321 // female meiosis chromosome segregation // inferred from mutant phenotype /// 30517 // negative regulation of axon extension // inferred from mutant phenotype	2	0.38107	0.2207
	1626285_at	CG13806	6030 // chitin metabolism // inferred from electronic annotation	2	0.17369	0.2207
	1625082_a_at	CG7882	5975 // carbohydrate metabolism // inferred from electronic annotation /// 8643 // carbohydrate transport // inferred from electronic annotation	3	0.1421	0.13657
	1630375_at	Mec2	7010 // cytoskeleton organization and biogenesis // inferred from electronic annotation	3	0.12604	0.13657
	1634877_at	CG15546	---	3	0.13974	0.13657
	1636750_s_at	CG13737	---	3	0.096167	0.13657
	1624159_at	Cyp9h1	6118 // electron transport // inferred from electronic annotation	3	0.11136	0.13657
	1633637_at	CG17026	6644 // phospholipid metabolism // inferred from electronic annotation /// 7242 // intracellular signaling cascade // inferred from electronic annotation /// 16311 // dephosphorylation // non-traceable author statement	3	0.12759	0.13657
	1628907_at	Type III alcohol dehydrogenase	5975 // carbohydrate metabolism // inferred from electronic annotation /// 7277 // pole cell development // inferred from mutant phenotype /// 8152 // metabolism // inferred from electronic annotation /// 19438 // aromatic compound biosynthesis // inferre	3	0.13927	0.13657
	1640355_at	CG5246	6508 // proteolysis // non-traceable author statement	3	0.13292	0.13657
	1625323_at	CG32397	---	3	0.11831	0.13657
	1623864_at	CG6321	6520 // amino acid metabolism // inferred from electronic annotation /// 9058 // biosynthesis // inferred from electronic annotation	3	0.15175	0.13657
	1639364_at	Jonah 44E	6508 // proteolysis // non-traceable author statement /// 6508 // proteolysis // inferred from electronic annotation	3	0.096412	0.13657
	1635952_at	lethal (2) essential for life	6457 // protein folding // inferred from electronic annotation /// 6950 // response to stress // inferred from electronic annotation /// 6952 // defense response // inferred from electronic annotation /// 9408 // response to heat // non-traceable author s	3	0.11012	0.13657
	1630958_at	Chmp1 /// Chmp1	15031 // protein transport // inferred from electronic annotation	3	0.16781	0.13657
	1635315_at	---	---	3	0.17004	0.13657
	1624413_at	CG14527	6508 // proteolysis // inferred from electronic annotation	3	0.11769	0.13657
	1629469_s_at	CG10960	5975 // carbohydrate metabolism // inferred from electronic annotation /// 8643 // carbohydrate transport // inferred from electronic annotation /// 6810 // transport // inferred from electronic annotation	3	0.18768	0.13657
	1641422_at	huntingtin	6508 // proteolysis // inferred from electronic annotation /// 8088 // axon cargo transport // non-traceable author statement	3	0.11952	0.13657
	1635541_s_at	Misexpression suppressor of KSR 2	30154 // cell differentiation // inferred from electronic annotation	3	0.11602	0.13657
	1629546_at	CG7054	7165 // signal transduction // inferred from electronic annotation	3	0.12615	0.13657
	1629014_s_at	CG2604	---	3	0.14616	0.13657
	1641082_at	Companion of reaper	8630 // DNA damage response, signal transduction resulting in induction of apoptosis // non-traceable author statement	3	0.13351	0.13657
	1627078_at	Organic anion transporting polypeptide 58Dc	15711 // organic anion transport // inferred from sequence or structural similarity /// 6810 // transport // inferred from electronic annotation /// 15711 // organic anion transport // inferred from sequence similarity	3	0.15232	0.13657
	1639885_at	brachyenteron	1700 // embryonic development (sensu Insecta) // non-traceable author statement /// 1709 // cell fate determination // traceable author statement /// 6355 // regulation of transcription, DNA-dependent // inferred from sequence or structural similarity ///	3	0.1574	0.13657
	1626875_at	CG13758	7186 // G-protein coupled receptor protein signaling pathway // inferred from sequence or structural similarity /// 7623 // circadian rhythm // inferred from mutant phenotype /// 48512 // circadian behavior // inferred from mutant phenotype /// 7218 // ne	3	0.13852	0.13657
	1635330_at	CG5428	---	3	0.14223	0.13657
	1632487_at	CG14721	6772 // thiamin metabolism // inferred from electronic annotation /// 9229 // thiamin diphosphate biosynthesis // inferred from electronic annotation	3	0.18302	0.13657
	1638544_at	CG12929	---	3	0.16658	0.13657
	1641731_at	CG14686	---	3	0.12585	0.13657
	1637857_at	lectin-24A	7283 // spermatogenesis // inferred from electronic annotation	3	0.12727	0.13657
	1641280_at	Ance-4	6508 // proteolysis // inferred from electronic annotation	3	0.14138	0.13657
	1633050_at	CG12813	---	3	0.15062	0.13657
	1630728_a_at	photorepair	6281 // DNA repair // inferred from sequence or structural similarity /// 6281 // DNA repair // inferred from electronic annotation /// 6281 // DNA repair // inferred from sequence similarity	3	0.097636	0.13657
	1633106_at	CG6662	6800 // oxygen and reactive oxygen species metabolism // inferred from electronic annotation /// 6952 // defense response // inferred from electronic annotation /// 9636 // response to toxin // inferred from electronic annotation /// 8152 // metabolism //	3	0.18647	0.13657
	1636998_at	scabrous	6952 // defense response // inferred from electronic annotation /// 7398 // ectoderm development // inferred from electronic annotation /// 7399 // nervous system development // inferred from genetic interaction /// 7399 // nervous system development // n	3	0.10855	0.13657
	1624573_at	CG4998	6508 // proteolysis // inferred from electronic annotation	3	0.084884	0.13657
	1637823_at	CG1434	8033 // tRNA processing // inferred from electronic annotation	3	0.14766	0.13657
	1638277_at	CG11550	6810 // transport // inferred from electronic annotation	3	0.1439	0.13657
	1639667_at	---	---	3	0.1143	0.13657
	1638469_s_at	CG3857	---	3	0.12483	0.13657
	1630528_at	CG17751	6812 // cation transport // inferred from electronic annotation /// 6858 // extracellular transport // inferred from electronic annotation /// 6810 // transport // inferred from electronic annotation	3	0.12628	0.13657
	1633760_at	CG10399	6551 // leucine metabolism // inferred from sequence or structural similarity /// 6637 // acyl-CoA metabolism // inferred from electronic annotation /// 6551 // leucine metabolism // inferred from sequence similarity	3	0.16177	0.13657
	1632672_at	lambik	7155 // cell adhesion // inferred from electronic annotation /// 8407 // bristle morphogenesis // inferred from mutant phenotype /// 9993 // oogenesis (sensu Insecta) // inferred from mutant phenotype /// 19226 // transmission of nerve impulse // inferred	3	0.17044	0.13657
	1633191_at	---	6118 // electron transport // inferred from electronic annotation /// 7186 // G-protein coupled receptor protein signaling pathway // inferred from electronic annotation /// 7601 // visual perception // inferred from electronic annotation /// 7602 // phot	3	0.17573	0.13657
	1637374_at	CG33779	---	3	0.12832	0.13657
	1639381_at	Cyp6a19	6118 // electron transport // inferred from electronic annotation /// 8202 // steroid metabolism // inferred from electronic annotation	3	0.093787	0.13657
	1638154_at	CG2187	6732 // coenzyme metabolism // inferred from electronic annotation /// 6812 // cation transport // inferred from electronic annotation /// 6858 // extracellular transport // inferred from electronic annotation /// 51189 // prosthetic group metabolism // i	3	0.15605	0.13657
Trait	Probe Set ID	Gene Name	Gene Ontology Biological Process	Module	Degree	Average Degree
P:O ratio	1641212_a_at	CG32030	16043 // cell organization and biogenesis // inferred from electronic annotation /// 30036 // actin cytoskeleton organization and biogenesis // inferred from electronic annotation /// 6350 // transcription // inferred from electronic annotation /// 6355 /	1	0.66731	0.57378
	1631805_at	CG3397	6813 // potassium ion transport // inferred from sequence or structural similarity /// 6813 // potassium ion transport // inferred from sequence similarity	1	0.39773	0.57378
	1638763_at	CG32030	16043 // cell organization and biogenesis // inferred from electronic annotation /// 30036 // actin cytoskeleton organization and biogenesis // inferred from electronic annotation /// 6350 // transcription // inferred from electronic annotation /// 6355 /	1	0.6563	0.57378
	1634877_at	CG15546	---	2	0.16914	0.38632
	1625210_a_at	Muscle-specific protein 300	910 // cytokinesis // inferred from electronic annotation /// 7010 // cytoskeleton organization and biogenesis // inferred from sequence or structural similarity /// 7049 // cell cycle // inferred from electronic annotation /// 7059 // chromosome segregat	2	0.5125	0.38632
	1623558_at	CG8505	---	2	0.49255	0.38632
	1629919_at	CG12045	---	2	0.4034	0.38632
	1634667_at	CG11099	7186 // G-protein coupled receptor protein signaling pathway // inferred from electronic annotation	2	0.26074	0.38632
	1629446_at	CG1136	---	2	0.41631	0.38632
	1627881_at	spalt major	7379 // segment specification // non-traceable author statement /// 7423 // sensory organ development // inferred from mutant phenotype /// 7424 // tracheal system development (sensu Insecta) // inferred from mutant phenotype /// 7424 // tracheal system d	2	0.37541	0.38632
	1636377_at	pHCl	6810 // transport // inferred from electronic annotation /// 6811 // ion transport // inferred from electronic annotation	2	0.40877	0.38632
	1628310_at	---	---	2	0.30361	0.38632
	1638736_at	CG11458	---	2	0.37012	0.38632
	1630501_a_at	Stretchin-Mlck	910 // cytokinesis // inferred from electronic annotation /// 6468 // protein amino acid phosphorylation // inferred from sequence or structural similarity /// 6468 // protein amino acid phosphorylation // non-traceable author statement /// 7059 // chromo	2	0.53695	0.38632
	1628835_at	CG14534	---	3	0.35992	0.34992
	1638869_at	CG10112	---	3	0.4483	0.34992
	1630006_at	CG5278	6629 // lipid metabolism // inferred from electronic annotation /// 6631 // fatty acid metabolism // inferred from electronic annotation	3	0.24153	0.34992
	1633714_at	eyes shut	7155 // cell adhesion // inferred from electronic annotation /// 7166 // cell surface receptor linked signal transduction // inferred from electronic annotation /// 7398 // ectoderm development // inferred from electronic annotation /// 7399 // nervous sy	4	0.25345	0.3335
	1641662_at	nicotinic Acetylcholine Receptor 34E	6812 // cation transport // inferred from electronic annotation /// 6936 // muscle contraction // inferred from electronic annotation /// 7270 // nerve-nerve synaptic transmission // inferred from electronic annotation /// 7274 // neuromuscular synaptic t	4	0.14481	0.3335
	1634980_s_at	CG18490	---	4	0.19211	0.3335
	1632949_at	Rad1	74 // regulation of progression through cell cycle // inferred from electronic annotation /// 6281 // DNA repair // inferred from sequence or structural similarity /// 6281 // DNA repair // non-traceable author statement /// 6281 // DNA repair // inferred	4	0.41334	0.3335
	1632418_s_at	pumilio	288 // mRNA catabolism, deadenylylation-dependent decay // traceable author statement /// 1709 // cell fate determination // traceable author statement /// 7067 // mitosis // traceable author statement /// 7268 // synaptic transmission // inferred from mu	4	0.43731	0.3335
	1641082_at	Companion of reaper	8630 // DNA damage response, signal transduction resulting in induction of apoptosis // non-traceable author statement	4	0.22202	0.3335
	1638611_at	---	---	4	0.19896	0.3335
	1639310_at	CG7101	---	4	0.49299	0.3335
	1636353_s_at	CG8112	8203 // cholesterol metabolism // inferred from electronic annotation	4	0.2293	0.3335
	1636245_at	Transcript 48	---	4	0.40259	0.3335
	1633588_at	---	---	4	0.18711	0.3335
	1629602_at	CG14211	165 // MAPKKK cascade // inferred from electronic annotation /// 6096 // glycolysis // inferred from electronic annotation /// 6470 // protein amino acid dephosphorylation // non-traceable author statement /// 9401 // phosphoenolpyruvate-dependent sugar p	4	0.36634	0.3335
	1635647_at	CG2617	8152 // metabolism // inferred from electronic annotation /// 16567 // protein ubiquitination // inferred from electronic annotation /// 6512 // ubiquitin cycle // inferred from electronic annotation	4	0.45422	0.3335
	1632458_at	Inner centromere protein	8104 // protein localization // inferred from mutant phenotype /// 16572 // histone phosphorylation // inferred from mutant phenotype /// 51310 // metaphase plate congression // inferred from mutant phenotype	4	0.46057	0.3335
	1624695_at	CG3999	6544 // glycine metabolism // inferred from electronic annotation /// 9063 // amino acid catabolism // inferred from electronic annotation /// 6520 // amino acid metabolism // inferred from electronic annotation	4	0.14726	0.3335
	1626702_at	frizzled 3	7163 // establishment and/or maintenance of cell polarity // inferred from mutant phenotype /// 7165 // signal transduction // inferred from sequence or structural similarity /// 7186 // G-protein coupled receptor protein signaling pathway // inferred fro	4	0.36053	0.3335
	1626190_a_at	CG10825	---	4	0.40412	0.3335
	1626153_at	Suppressor of variegation 3-9	6306 // DNA methylation // inferred from mutant phenotype /// 6325 // establishment and/or maintenance of chromatin architecture // inferred from mutant phenotype /// 6325 // establishment and/or maintenance of chromatin architecture // non-traceable auth	4	0.48341	0.3335
	1622946_at	CG6908	---	4	0.093721	0.3335
	1631297_at	Maternal transcript 89Bb	---	4	0.37909	0.3335
	1638297_at	CG12056	---	4	0.27423	0.3335
	1632670_at	CG9028	---	4	0.42526	0.3335
	1641364_at	CG8949	---	4	0.51818	0.3335
	1632975_at	CG4398	---	4	0.11064	0.3335
	1628869_s_at	CG11504	---	4	0.43686	0.3335
	1630018_at	spindle B	6281 // DNA repair // inferred from sequence or structural similarity /// 6281 // DNA repair // non-traceable author statement /// 6302 // double-strand break repair // traceable author statement /// 6310 // DNA recombination // inferred from sequence or	4	0.43736	0.3335
	1629496_at	CG7832	---	4	0.29186	0.3335
	1633883_at	CG9609	6357 // regulation of transcription from RNA polymerase II promoter // inferred from electronic annotation	4	0.49519	0.3335
	1623687_at	CG15199	---	4	0.14453	0.3335
	1630409_at	CG9938	---	4	0.50871	0.3335
	1624042_at	G protein-coupled receptor kinase 2	6468 // protein amino acid phosphorylation // inferred from sequence or structural similarity /// 6468 // protein amino acid phosphorylation // non-traceable author statement /// 7165 // signal transduction // inferred from sequence or structural similari	4	0.27856	0.3335
	1641095_at	CG32937	---	4	0.21635	0.3335
	1628381_at	CG3579	---	4	0.2005	0.3335
	1640115_at	CG8187	---	4	0.17763	0.3335
	1631016_at	CG32822	---	4	0.48822	0.3335
	1636296_at	CG12945	---	4	0.47945	0.3335
	1624062_at	CG14962	---	4	0.46062	0.3335
	1629916_at	death executioner Bcl-2 homologue	6915 // apoptosis // inferred from expression pattern /// 6915 // apoptosis // inferred from mutant phenotype /// 6915 // apoptosis // inferred from sequence or structural similarity /// 6915 // apoptosis // non-traceable author statement /// 6915 // apop	4	0.48646	0.3335
	1639045_at	methuselah-like 5	6950 // response to stress // inferred from sequence or structural similarity /// 7186 // G-protein coupled receptor protein signaling pathway // inferred from sequence or structural similarity /// 8340 // determination of adult life span // inferred from	4	0.21202	0.3335
	1631755_at	CG1236	5975 // carbohydrate metabolism // inferred from electronic annotation /// 6564 // L-serine biosynthesis // inferred from electronic annotation /// 8652 // amino acid biosynthesis // inferred from electronic annotation /// 8152 // metabolism // inferred f	4	0.37422	0.3335
	1640350_at	fau	6979 // response to oxidative stress // inferred from direct assay	5	0.36522	0.32162
	1638278_s_at	Myosin 61F	6886 // intracellular protein transport // inferred from electronic annotation /// 7498 // mesoderm development // inferred from expression pattern /// 7601 // visual perception // inferred from electronic annotation /// 7605 // sensory perception of soun	5	0.32239	0.32162
	1633707_at	CG12824	---	5	0.33654	0.32162
	1641324_at	Laminin A	6508 // proteolysis // inferred from electronic annotation /// 7160 // cell-matrix adhesion // inferred from electronic annotation /// 7165 // signal transduction // inferred from electronic annotation /// 7411 // axon guidance // inferred from mutant phe	5	0.28869	0.32162
	1623491_at	CG15155	---	5	0.38316	0.32162
	1633947_at	Cyp6a18	6118 // electron transport // inferred from electronic annotation /// 8202 // steroid metabolism // inferred from electronic annotation	5	0.23371	0.32162
	1629518_at	CG2493	6508 // proteolysis // inferred from electronic annotation	6	0.21106	0.26058
	1638378_at	CG13116	---	6	0.28106	0.26058
	1638498_s_at	CG1600	---	6	0.31942	0.26058
	1626675_at	XRCC1	12 // single strand break repair // inferred from electronic annotation /// 6289 // nucleotide-excision repair // inferred from sequence or structural similarity /// 6289 // nucleotide-excision repair // non-traceable author statement /// 6289 // nucleoti	6	0.14283	0.26058
	1632226_at	CG1079	---	6	0.26981	0.26058
	1623191_at	Rab9	6886 // intracellular protein transport // inferred from electronic annotation /// 6898 // receptor mediated endocytosis // inferred from electronic annotation /// 7165 // signal transduction // inferred from electronic annotation /// 7264 // small GTPase	6	0.37716	0.26058
	1641244_at	lethal (2) neighbor of tid	7275 // development // inferred from electronic annotation	6	0.22275	0.26058
	1633572_at	CG13210	---	7	0.14312	0.20236
	1625584_at	CG8654	6812 // cation transport // inferred from electronic annotation /// 6820 // anion transport // inferred from electronic annotation /// 6858 // extracellular transport // inferred from electronic annotation /// 6810 // transport // inferred from electronic	7	0.1644	0.20236
	1634471_at	CG33214	6886 // intracellular protein transport // inferred from electronic annotation /// 7155 // cell adhesion // inferred from electronic annotation	7	0.13402	0.20236
	1640355_at	CG5246	6508 // proteolysis // non-traceable author statement	7	0.1924	0.20236
	1631561_s_at	CG4607	5975 // carbohydrate metabolism // inferred from electronic annotation /// 6810 // transport // inferred from electronic annotation /// 8643 // carbohydrate transport // inferred from electronic annotation	7	0.2457	0.20236
	1629853_at	CG3699	8152 // metabolism // inferred from electronic annotation	7	0.24124	0.20236
	1639338_at	CG11912	6508 // proteolysis // non-traceable author statement /// 6508 // proteolysis // inferred from electronic annotation	7	0.29568	0.20236
	1630528_at	CG17751	6812 // cation transport // inferred from electronic annotation /// 6858 // extracellular transport // inferred from electronic annotation /// 6810 // transport // inferred from electronic annotation	8	0.079733	0.14404
	1641288_at	Odorant-binding protein 57b	6810 // transport // inferred from electronic annotation /// 7606 // sensory perception of chemical stimulus // inferred from sequence or structural similarity /// 7608 // sensory perception of smell // inferred from electronic annotation /// 50896 // res	8	0.19921	0.14404
	1627385_at	Pheromone-binding protein-related protein 1	6810 // transport // inferred from electronic annotation /// 7165 // signal transduction // inferred from electronic annotation /// 7600 // sensory perception // inferred from electronic annotation /// 19236 // response to pheromone // inferred from elect	8	0.17125	0.14404
	1638629_at	CG15918	5975 // carbohydrate metabolism // inferred from electronic annotation	8	0.18069	0.14404
	1623732_at	CG31410	---	8	0.1127	0.14404
	1624543_s_at	---	---	8	0.091809	0.14404
	1634514_at	CG33258	---	8	0.21	0.14404
	1628449_at	Ugt86Dc	5976 // polysaccharide metabolism // inferred from electronic annotation /// 6952 // defense response // inferred from electronic annotation /// 8202 // steroid metabolism // inferred from electronic annotation /// 9636 // response to toxin // inferred fr	8	0.10869	0.14404
	1632699_s_at	---	6069 // ethanol oxidation // non-traceable author statement /// 48149 // behavioral response to ethanol // inferred from mutant phenotype /// 8152 // metabolism // inferred from electronic annotation /// 46164 // alcohol catabolism // inferred from mutant	8	0.15708	0.14404
	1634064_at	CG13311	8152 // metabolism // inferred from electronic annotation	8	0.13437	0.14404
	1638469_s_at	CG3857	---	8	0.13803	0.14404
	1639245_x_at	myospheroid	6952 // defense response // inferred from electronic annotation /// 7010 // cytoskeleton organization and biogenesis // inferred from electronic annotation /// 7155 // cell adhesion // inferred from mutant phenotype /// 7157 // heterophilic cell adhesion	8	0.14492	0.14404
